# Supplementary material for: Transferrin receptor-1 and ferritin heavy and light chains in astrocytic brain tumors: Expression and prognostic value
Source: PLoS One. 2017 Aug 24;12(8):e0182954. doi: 10.1371/journal.pone.0182954 (PMC5570299; doi:10.1371/journal.pone.0182954)
Supplement: S1 File — (XLSX) [file pone.0182954.s002.xlsx]

## Sheet: FTH
Patient no.	Gender	Age at diagnosis	Overall survival (months)	Status	Histology	Tumor intensity	Tumor fraction	Tumor cell score	Microglial intensity	Microglial fraction	Microglial score
1	Male	56.7803	10.5125	Dead	Anaplastic astrocytoma	1	1	2	1	1	2
2	Male	45.1472	41.6886	Dead	Diffuse astrocytoma	1	2	3	2	1	3
3	Male	44.5284	29.0079	Dead	Anaplastic astrocytoma	1	2	3	2	2	4
4	Male	55.269	5.91327	Dead	Glioblastoma	2	1	3	1	2	3
5	Male	48.3258	75.6242	Dead	Diffuse astrocytoma	1	2	3	2	1	3
6	Female	55.7591	15.703	Dead	Glioblastoma	2	1	3	2	2	4
7	Male	78.3518	3.318	Dead	Glioblastoma	2	2	4	1	2	3
8	Male	64.6297	3.2523	Dead	Glioblastoma	1	2	3	2	1	3
9	Female	71.6934	6.96452	Dead	Glioblastoma	2	1	3	2	2	4
10	Male	21.1663	3.21945	Dead	Glioblastoma	2	2	4	1	1	2
11	Female	54.3682	162.714	Alive	Diffuse astrocytoma	2	2	4	1	1	2
12	Female	65.6975	9.62549	Dead	Glioblastoma	1	1	2	2	2	4
13	Male	37.3333	1.0184	Dead	Glioblastoma	2	1	3	2	1	3
14	Female	62.0999	5.15769	Dead	Glioblastoma	1	1	2	1	1	2
15	Female	73.3251	8.34428	Dead	Glioblastoma	2	2	4	2	1	3
16	Male	62.7707	14.9474	Dead	Glioblastoma	1	1	2	2	1	3
17	Male	69.0267	6.4389	Dead	Glioblastoma	1	1	2	1	1	2
18	Male	74.8775	8.01577	Dead	Glioblastoma	1	2	3	2	1	3
19	Male	52.4928	2.95664	Dead	Glioblastoma	2	2	4	2	1	3
20	Female	49.1116	153.417	Alive	Glioblastoma	1	2	3	1	1	2
21	Male	73.8344	13.9947	Dead	Glioblastoma	1	2	3	1	1	2
23	Male	75.77	18.1997	Dead	Diffuse astrocytoma	2	2	4	2	2	4
24	Female	52.9199	0.065703	Dead	Glioblastoma	1	1	2	1	1	2
25	Male	65.5496	1.77398	Dead	Glioblastoma	2	2	4	2	1	3
26	Male	39.5975	9.72405	Dead	Glioblastoma	1	2	3	2	1	3
27	Female	23.332	9.7569	Dead	Diffuse astrocytoma	1	2	3	2	1	3
28	Male	70.3546	110.085	Dead	Anaplastic astrocytoma	2	2	4	2	1	3
29	Male	40.0137	11.2681	Dead	Glioblastoma	1	2	3	1	1	2
30	Female	50.6721	24.0145	Dead	Anaplastic astrocytoma	1	2	3	2	1	3
31	Male	48.1506	3.54796	Dead	Glioblastoma	1	2	3	2	1	3
32	Female	62.2067	8.83706	Dead	Glioblastoma	1	2	3	1	1	2
33	Male	56.7447	17.8384	Dead	Glioblastoma	2	2	4	2	1	3
34	Female	29.859	48.3574	Dead	Anaplastic astrocytoma	1	2	3	2	1	3
35	Female	50.7488	0.065703	Dead	Glioblastoma	1	1	2	1	1	2
36	Male	60.8378	10.3154	Dead	Glioblastoma	1	1	2	1	1	2
37	Male	72.3012	22.1419	Dead	Diffuse astrocytoma	2	2	4	2	1	3
38	Female	58.1739	10.7424	Dead	Glioblastoma	2	1	3	1	1	2
39	Female	78.3381	3.84363	Dead	Glioblastoma	1	1	2	2	1	3
40	Female	72.3778	8.6071	Dead	Glioblastoma	1	2	3	1	1	2
41	Male	58.8063	17.5099	Dead	Glioblastoma	1	1	2	2	1	3
42	Female	49.5715	#VALUE!	Dead	Diffuse astrocytoma	2	2	4	2	2	4
43	Male	62.3655	18.0026	Dead	Glioblastoma	1	1	2	2	1	3
44	Male	59.9288	21.8134	Dead	Glioblastoma	1	1	2	0	0	0
45	Male	77.2594	3.44941	Dead	Anaplastic astrocytoma	1	1	2	2	1	3
46	Male	50.4203	12.6807	Dead	Glioblastoma	1	1	2	1	1	2
47	Female	56.4079	8.93561	Dead	Glioblastoma	1	2	3	2	2	4
48	Male	72.1588	17.0171	Dead	Glioblastoma	2	1	3	2	1	3
49	Male	59.2991	4.07359	Dead	Glioblastoma	1	2	3	0	0	0
50	Male	54.1273	11.958	Dead	Glioblastoma	1	1	2	2	1	3
51	Male	73.4182	8.11432	Dead	Glioblastoma	1	2	3	1	2	3
52	Female	49.3771	6.01183	Dead	Glioblastoma	2	2	4	2	1	3
53	Male	48.9911	61.1695	Dead	Diffuse astrocytoma	1	2	3	2	1	3
54	Female	68.4709	6.04468	Dead	Glioblastoma	1	1	2	2	1	3
55	Male	55.5537	9.62549	Dead	Glioblastoma	1	1	2	0	0	0
56	Female	75.5674	12.8778	Dead	Glioblastoma	2	2	4	1	1	2
57	Male	70.0233	2.95664	Dead	Glioblastoma	2	1	3	1	1	2
58	Male	57.0404	6.17608	Dead	Glioblastoma	2	2	4	1	1	2
59	Female	60.6188	27.2668	Dead	Glioblastoma	2	2	4	2	2	4
60	Male	47.822	23.9159	Dead	Glioblastoma	1	1	2	1	1	2
61	Male	76.0055	3.12089	Dead	Glioblastoma	1	1	2	1	1	2
62	Female	71.6112	2.33246	Dead	Glioblastoma	2	1	3	2	1	3
63	Male	60.4545	5.55191	Dead	Glioblastoma	1	1	2	2	1	3
64	Female	71.8686	4.63206	Dead	Glioblastoma	2	1	3	2	2	4
66	Female	60.5311	14.2247	Dead	Glioblastoma	1	2	3	2	1	3
67	Male	68.1123	16.3929	Dead	Glioblastoma	2	2	4	0	0	0
68	Male	55.9151	8.44284	Dead	Glioblastoma	2	2	4	1	1	2
69	Female	59.2444	3.38371	Dead	Diffuse astrocytoma	2	1	3	1	1	2
70	Female	61.7467	4.73062	Dead	Anaplastic astrocytoma	1	2	3	0	0	0
71	Male	72.731	31.9974	Dead	Anaplastic astrocytoma	2	2	4	2	1	3
72	Male	72.731	31.9974	Dead	Glioblastoma	2	2	4	0	0	0
73	Male	23.6112	14.3233	Dead	Diffuse astrocytoma	1	2	3	2	1	3
74	Male	70.7844	8.7385	Dead	Glioblastoma	2	2	4	2	2	4
75	Female	76.3395	4.00788	Dead	Glioblastoma	2	2	4	2	1	3
76	Male	74.8118	9.23127	Dead	Glioblastoma	2	1	3	2	2	4
77	Female	66.6311	6.99737	Dead	Glioblastoma	1	1	2	1	1	2
78	Male	53.4346	11.6623	Dead	Glioblastoma	1	1	2	1	1	2
79	Male	38.5572	10.611	Dead	Glioblastoma	1	1	2	1	1	2
80	Male	51.9425	8.50854	Dead	Glioblastoma	2	1	3	1	1	2
81	Male	64.8761	4.63206	Dead	Glioblastoma	1	1	2	2	2	4
82	Female	59.8385	12.9763	Dead	Glioblastoma	2	2	4	2	1	3
83	Male	58.5982	2.2339	Dead	Glioblastoma	1	2	3	2	1	3
84	Male	76.5558	8.21288	Dead	Glioblastoma	1	1	2	1	2	3
86	Male	42.4942	0.065703	Dead	Glioblastoma	1	1	2	1	2	3
87	Male	70.4641	11.5309	Dead	Glioblastoma	1	1	2	1	1	2
88	Female	43.54	7.91721	Dead	Glioblastoma	1	1	2	1	1	2
89	Male	58.5188	45.7293	Dead	Diffuse astrocytoma	2	2	4	0	0	0
90	Female	72.2272	3.67937	Dead	Glioblastoma	1	2	3	2	2	4
91	Male	67.3593	0.65703	Dead	Glioblastoma	1	1	2	1	1	2
92	Male	77.462	9.55979	Dead	Glioblastoma	2	2	4	2	2	4
93	Male	37.4073	123.259	Dead	Diffuse astrocytoma	1	2	3	0	0	0
94	Male	49.3826	30.9461	Dead	Anaplastic astrocytoma	1	1	2	2	2	4
95	Male	2.55715	241.294	Alive	Diffuse astrocytoma	0	0	0	0	0	0
96	Male	43.7043	22.8318	Dead	Anaplastic astrocytoma	2	2	4	1	1	2
97	Male	68.898	6.70171	Dead	Anaplastic astrocytoma	1	2	3	1	1	2
98	Female	29.6427	43.0355	Dead	Diffuse astrocytoma	1	2	3	0	0	0
99	Male	17.9493	226.971	Alive	Diffuse astrocytoma	1	2	3	1	1	2
100	Male	14.6831	13.4691	Dead	Anaplastic astrocytoma	1	1	2	2	1	3
101	Male	42.4312	2.1025	Dead	Diffuse astrocytoma	1	2	3	2	1	3
102	Female	63.6605	14.0604	Dead	Anaplastic astrocytoma	1	1	2	1	1	2
103	Male	19.1075	55.5191	Dead	Diffuse astrocytoma	2	2	4	2	2	4
104	Male	70.9651	10.4796	Dead	Anaplastic astrocytoma	2	2	4	2	2	4
105	Female	57.8891	13.8305	Dead	Anaplastic astrocytoma	1	1	2	1	1	2
106	Female	30.5654	38.1406	Dead	Anaplastic astrocytoma	1	2	3	2	1	3
107	Female	32.1013	32.293	Dead	Anaplastic astrocytoma	1	2	3	2	1	3
108	Male	77.0924	2.2339	Dead	Anaplastic astrocytoma	0	0	0	1	1	2
109	Male	40.2984	57.1288	Dead	Diffuse astrocytoma	1	2	3	0	0	0
110	Male	55.8549	20.4993	Dead	Diffuse astrocytoma	2	2	4	2	2	4
111	Male	54.1985	40.3745	Dead	Diffuse astrocytoma	1	2	3	2	2	4
112	Female	30.4148	185.841	Alive	Diffuse astrocytoma	1	2	3	2	1	3
113	Male	41.6454	184.1	Alive	Diffuse astrocytoma	1	2	3	2	2	4
114	Female	69.232	78.2194	Dead	Diffuse astrocytoma	1	2	3	2	1	3

## Sheet: FTL
Patient no.	Gender	Age at diagnosis	Overall survival (months)	Status	Histology	Tumor intensity	Tumor fraction	Tumor cell score	Microglial intensity	Microglial fraction	Microglial score
1	Male	56.7803	10.5125	Dead	Anaplastic astrocytoma	1	1	2	2	1	3
2	Male	45.1472	41.6886	Dead	Diffuse astrocytoma	2	2	4	1	1	2
3	Male	44.5284	29.0079	Dead	Anaplastic astrocytoma	2	2	4	2	2	4
4	Male	55.269	5.91327	Dead	Glioblastoma	2	1	3	1	1	2
5	Male	48.3258	75.6242	Dead	Diffuse astrocytoma	1	1	2	1	1	2
6	Female	55.7591	15.703	Dead	Glioblastoma	2	2	4	2	2	4
7	Male	78.3518	3.318	Dead	Glioblastoma	2	2	4	1	2	3
8	Male	64.6297	3.2523	Dead	Glioblastoma	2	2	4	2	1	3
9	Female	71.6934	6.96452	Dead	Glioblastoma	2	2	4	2	1	3
10	Male	21.1663	3.21945	Dead	Glioblastoma	2	2	4	2	1	3
11	Female	54.3682	162.714	Alive	Diffuse astrocytoma	2	2	4	1	1	2
12	Female	65.6975	9.62549	Dead	Glioblastoma	1	1	2	2	1	3
13	Male	37.3333	1.0184	Dead	Glioblastoma	2	2	4	2	2	4
14	Female	62.0999	5.15769	Dead	Glioblastoma	2	1	3	1	2	3
15	Female	73.3251	8.34428	Dead	Glioblastoma	2	2	4	1	2	3
16	Male	62.7707	14.9474	Dead	Glioblastoma	1	2	3	1	1	2
17	Male	69.0267	6.4389	Dead	Glioblastoma	1	2	3	2	2	4
18	Male	74.8775	8.01577	Dead	Glioblastoma	2	2	4	2	2	4
19	Male	52.4928	2.95664	Dead	Glioblastoma	2	2	4	2	2	4
20	Female	49.1116	153.417	Alive	Glioblastoma	2	2	4	2	1	3
21	Male	73.8344	13.9947	Dead	Glioblastoma	2	1	3	1	2	3
23	Male	75.77	18.1997	Dead	Diffuse astrocytoma	2	2	4	2	2	4
24	Female	52.9199	0.065703	Dead	Glioblastoma	1	1	2	2	2	4
25	Male	65.5496	1.77398	Dead	Glioblastoma	2	2	4	2	2	4
26	Male	39.5975	9.72405	Dead	Glioblastoma	2	2	4	2	2	4
27	Female	23.332	9.7569	Dead	Diffuse astrocytoma	1	1	2	2	1	3
28	Male	70.3546	110.085	Dead	Anaplastic astrocytoma	2	2	4	0	0	0
29	Male	40.0137	11.2681	Dead	Glioblastoma	1	1	2	2	1	3
30	Female	50.6721	24.0145	Dead	Anaplastic astrocytoma	1	2	3	0	0	0
31	Male	48.1506	3.54796	Dead	Glioblastoma	2	1	3	2	2	4
32	Female	62.2067	8.83706	Dead	Glioblastoma	1	1	2	2	2	4
33	Male	56.7447	17.8384	Dead	Glioblastoma	2	1	3	2	2	4
34	Female	29.859	48.3574	Dead	Anaplastic astrocytoma	2	2	4	0	0	0
35	Female	50.7488	0.065703	Dead	Glioblastoma	2	1	3	1	1	2
36	Male	60.8378	10.3154	Dead	Glioblastoma	1	1	2	2	1	3
37	Male	72.3012	22.1419	Dead	Diffuse astrocytoma	2	2	4	2	2	4
38	Female	58.1739	10.7424	Dead	Glioblastoma	2	2	4	1	1	2
39	Female	78.3381	3.84363	Dead	Glioblastoma	2	2	4	2	2	4
40	Female	72.3778	8.6071	Dead	Glioblastoma	1	2	3	1	2	3
41	Male	58.8063	17.5099	Dead	Glioblastoma	2	1	3	1	2	3
42	Female	49.5715	125.854	Dead	Diffuse astrocytoma	1	1	2	2	1	3
43	Male	62.3655	18.0026	Dead	Glioblastoma	1	1	2	2	2	4
44	Male	59.9288	21.8134	Dead	Glioblastoma	1	1	2	1	2	3
45	Male	77.2594	3.44941	Dead	Anaplastic astrocytoma	2	2	4	2	1	3
46	Male	50.4203	12.6807	Dead	Glioblastoma	2	1	3	2	2	4
47	Female	56.4079	8.93561	Dead	Glioblastoma	2	2	4	1	2	3
48	Male	72.1588	17.0171	Dead	Glioblastoma	2	1	3	1	1	2
49	Male	59.2991	4.07359	Dead	Glioblastoma	1	1	2	1	1	2
50	Male	54.1273	11.958	Dead	Glioblastoma	2	1	3	1	1	2
51	Male	73.4182	8.11432	Dead	Glioblastoma	1	2	3	1	1	2
52	Female	49.3771	6.01183	Dead	Glioblastoma	1	1	2	2	2	4
53	Male	48.9911	61.1695	Dead	Diffuse astrocytoma	1	1	2	2	1	3
54	Female	68.4709	6.04468	Dead	Glioblastoma	2	1	3	1	1	2
55	Male	55.5537	9.62549	Dead	Glioblastoma	1	2	3	1	2	3
56	Female	75.5674	12.8778	Dead	Glioblastoma	2	2	4	2	2	4
57	Male	70.0233	2.95664	Dead	Glioblastoma	2	1	3	2	2	4
58	Male	57.0404	6.17608	Dead	Glioblastoma	2	1	3	2	1	3
59	Female	60.6188	27.2668	Dead	Glioblastoma	1	1	2	2	2	4
60	Male	47.822	23.9159	Dead	Glioblastoma	1	1	2	1	2	3
61	Male	76.0055	3.12089	Dead	Glioblastoma	1	1	2	2	2	4
62	Female	71.6112	2.33246	Dead	Glioblastoma	1	1	2	2	1	3
63	Male	60.4545	5.55191	Dead	Glioblastoma	2	1	3	2	2	4
64	Female	71.8686	4.63206	Dead	Glioblastoma	2	1	3	1	1	2
66	Female	60.5311	14.2247	Dead	Glioblastoma	2	2	4	1	2	3
67	Male	68.1123	16.3929	Dead	Glioblastoma	2	2	4	2	2	4
68	Male	55.9151	8.44284	Dead	Glioblastoma	2	2	4	1	1	2
69	Female	59.2444	3.38371	Dead	Diffuse astrocytoma	2	2	4	2	2	4
70	Female	61.7467	4.73062	Dead	Anaplastic astrocytoma	2	2	4	2	2	4
71	Male	72.731	31.9974	Dead	Anaplastic astrocytoma	1	1	2	1	1	2
72	Male	72.731	31.9974	Dead	Glioblastoma	1	1	2	2	1	3
73	Male	23.6112	14.3233	Dead	Diffuse astrocytoma	1	2	3	2	1	3
74	Male	70.7844	8.7385	Dead	Glioblastoma	1	2	3	2	2	4
75	Female	76.3395	4.00788	Dead	Glioblastoma	2	2	4	1	2	3
76	Male	74.8118	9.23127	Dead	Glioblastoma	2	1	3	2	2	4
77	Female	66.6311	6.99737	Dead	Glioblastoma	1	1	2	1	1	2
78	Male	53.4346	11.6623	Dead	Glioblastoma	2	1	3	2	2	4
79	Male	38.5572	10.611	Dead	Glioblastoma	1	2	3	1	2	3
80	Male	51.9425	8.50854	Dead	Glioblastoma	1	1	2	1	1	2
81	Male	64.8761	4.63206	Dead	Glioblastoma	2	2	4	2	2	4
82	Female	59.8385	12.9763	Dead	Glioblastoma	1	1	2	2	2	4
83	Male	58.5982	2.2339	Dead	Glioblastoma	2	1	3	1	1	2
84	Male	76.5558	8.21288	Dead	Glioblastoma	1	1	2	1	1	2
86	Male	42.4942	0.065703	Dead	Glioblastoma	2	1	3	2	2	4
87	Male	70.4641	11.5309	Dead	Glioblastoma	1	1	2	1	2	3
88	Female	43.54	7.91721	Dead	Glioblastoma	1	1	2	2	1	3
89	Male	58.5188	45.7293	Dead	Diffuse astrocytoma	2	2	4	0	0	0
90	Female	72.2272	3.67937	Dead	Glioblastoma	1	2	3	2	2	4
91	Male	67.3593	0.65703	Dead	Glioblastoma	1	1	2	1	1	2
92	Male	77.462	9.55979	Dead	Glioblastoma	1	2	3	2	2	4
93	Male	37.4073	123.259	Dead	Diffuse astrocytoma	2	2	4	0	0	0
94	Male	49.3826	30.9461	Dead	Anaplastic astrocytoma	1	1	2	2	1	3
95	Male	2.55715	241.294	Alive	Diffuse astrocytoma	0	0	0	1	1	2
96	Male	43.7043	22.8318	Dead	Anaplastic astrocytoma	2	1	3	2	1	3
97	Male	68.898	6.70171	Dead	Anaplastic astrocytoma	2	1	3	1	2	3
98	Female	29.6427	43.0355	Dead	Diffuse astrocytoma	1	2	3	0	0	0
99	Male	17.9493	226.971	Alive	Diffuse astrocytoma	1	2	3	1	1	2
100	Male	14.6831	13.4691	Dead	Anaplastic astrocytoma	1	2	3	1	1	2
101	Male	42.4312	2.1025	Dead	Diffuse astrocytoma	2	2	4	1	1	2
102	Female	63.6605	14.0604	Dead	Anaplastic astrocytoma	1	2	3	1	2	3
103	Male	19.1075	55.5191	Dead	Diffuse astrocytoma	1	2	3	2	1	3
104	Male	70.9651	10.4796	Dead	Anaplastic astrocytoma	2	2	4	2	2	4
105	Female	57.8891	13.8305	Dead	Anaplastic astrocytoma	1	2	3	2	1	3
106	Female	30.5654	38.1406	Dead	Anaplastic astrocytoma	1	2	3	1	1	2
107	Female	32.1013	32.293	Dead	Anaplastic astrocytoma	2	2	4	2	2	4
108	Male	77.0924	2.2339	Dead	Anaplastic astrocytoma	0	0	0	2	1	3
109	Male	40.2984	57.1288	Dead	Diffuse astrocytoma	2	2	4	0	0	0
110	Male	55.8549	20.4993	Dead	Diffuse astrocytoma	1	2	3	2	2	4
111	Male	54.1985	40.3745	Dead	Diffuse astrocytoma	1	1	2	2	1	3
112	Female	30.4148	185.841	Alive	Diffuse astrocytoma	1	2	3	2	2	4
113	Male	41.6454	184.1	Alive	Diffuse astrocytoma	1	2	3	1	1	2
114	Female	69.232	78.2194	Dead	Diffuse astrocytoma	2	2	4	2	1	3

## Sheet: TfR1
Patient ID	Gender	Age at diagnosis	Overall survival (months)	Status	Histology	Tumor intensity	Tumor fraction	Tumor cell score
2	Male	45.1472	41.6886	Dead	Diffuse astrocytoma	0	0	0
3	Male	44.5284	29.0079	Dead	Anaplastic astrocytoma	0	0	0
4	Male	55.269	5.91327	Dead	Glioblastoma	1	1	2
5	Male	48.3258	75.6242	Dead	Diffuse astrocytoma	0	0	0
6	Female	55.7591	15.703	Dead	Glioblastoma	2	2	4
7	Male	78.3518	3.318	Dead	Glioblastoma	2	2	4
8	Male	64.6297	3.2523	Dead	Glioblastoma	1	1	2
9	Female	71.6934	6.96452	Dead	Glioblastoma	1	1	2
10	Male	21.1663	3.21945	Dead	Glioblastoma	1	1	2
11	Female	54.3682	162.714	Alive	Diffuse astrocytoma	0	0	0
12	Female	65.6975	9.62549	Dead	Glioblastoma	2	2	4
13	Male	37.3333	1.0184	Dead	Glioblastoma	1	1	2
14	Female	62.0999	5.15769	Dead	Glioblastoma	1	2	3
15	Female	73.3251	8.34428	Dead	Glioblastoma	1	1	2
16	Male	62.7707	14.9474	Dead	Glioblastoma	2	1	3
17	Male	69.0267	6.4389	Dead	Glioblastoma	1	1	2
18	Male	74.8775	8.01577	Dead	Glioblastoma	1	1	2
19	Male	52.4928	2.95664	Dead	Glioblastoma	1	1	2
20	Female	49.1116	153.417	Alive	Glioblastoma	0	0	0
21	Male	73.8344	13.9947	Dead	Glioblastoma	2	2	4
22	Female	53.7194	34.1984	Dead	Glioblastoma	0	0	0
23	Male	75.77	18.1997	Dead	Diffuse astrocytoma	0	0	0
24	Female	52.9199	0.065703	Dead	Glioblastoma	2	2	4
25	Male	65.5496	1.77398	Dead	Glioblastoma	1	1	2
26	Male	39.5975	9.72405	Dead	Glioblastoma	1	1	2
27	Female	23.332	9.7569	Dead	Diffuse astrocytoma	0	0	0
28	Male	70.3546	110.085	Dead	Anaplastic astrocytoma	0	0	0
29	Male	40.0137	11.2681	Dead	Glioblastoma	1	1	2
30	Female	50.6721	24.0145	Dead	Anaplastic astrocytoma	0	0	0
31	Male	48.1506	3.54796	Dead	Glioblastoma	1	1	2
32	Female	62.2067	8.83706	Dead	Glioblastoma	2	1	3
33	Male	56.7447	17.8384	Dead	Glioblastoma	2	1	3
34	Female	29.859	48.3574	Dead	Anaplastic astrocytoma	0	0	0
35	Female	50.7488	0.065703	Dead	Glioblastoma	2	2	4
36	Male	60.8378	10.3154	Dead	Glioblastoma	2	2	4
37	Male	72.3012	22.1419	Dead	Diffuse astrocytoma	0	0	0
38	Female	58.1739	10.7424	Dead	Glioblastoma	1	1	2
39	Female	78.3381	3.84363	Dead	Glioblastoma	1	2	3
40	Female	72.3778	8.6071	Dead	Glioblastoma	1	1	2
41	Male	58.8063	17.5099	Dead	Glioblastoma	2	2	4
42	Female	49.5715	125.854	Dead	Diffuse astrocytoma	0	0	0
43	Male	62.3655	18.0026	Dead	Glioblastoma	2	2	4
44	Male	59.9288	21.8134	Dead	Glioblastoma	1	1	2
45	Male	77.2594	3.44941	Dead	Anaplastic astrocytoma	0	0	0
46	Male	50.4203	12.6807	Dead	Glioblastoma	1	1	2
47	Female	56.4079	8.93561	Dead	Glioblastoma	1	1	2
48	Male	72.1588	17.0171	Dead	Glioblastoma	2	2	4
49	Male	59.2991	4.07359	Dead	Glioblastoma	1	1	2
50	Male	54.1273	11.958	Dead	Glioblastoma	2	2	4
51	Male	73.4182	8.11432	Dead	Glioblastoma	2	1	3
52	Female	49.3771	6.01183	Dead	Glioblastoma	2	2	4
53	Male	48.9911	61.1695	Dead	Diffuse astrocytoma	0	0	0
54	Female	68.4709	6.04468	Dead	Glioblastoma	2	2	4
55	Male	55.5537	9.62549	Dead	Glioblastoma	0	0	0
56	Female	75.5674	12.8778	Dead	Glioblastoma	1	1	2
57	Male	70.0233	2.95664	Dead	Glioblastoma	1	1	2
58	Male	57.0404	6.17608	Dead	Glioblastoma	2	2	4
59	Female	60.6188	27.2668	Dead	Glioblastoma	2	2	4
60	Male	47.822	23.9159	Dead	Glioblastoma	2	2	4
61	Male	76.0055	3.12089	Dead	Glioblastoma	2	1	3
62	Female	71.6112	2.33246	Dead	Glioblastoma	2	2	4
63	Male	60.4545	5.55191	Dead	Glioblastoma	1	2	3
64	Female	71.8686	4.63206	Dead	Glioblastoma	1	1	2
65	Female	78.4531	83.7385	Dead	Diffuse astrocytoma	0	0	0
66	Female	60.5311	14.2247	Dead	Glioblastoma	1	1	2
67	Male	68.1123	16.3929	Dead	Glioblastoma	1	1	2
68	Male	55.9151	8.44284	Dead	Glioblastoma	1	1	2
69	Female	59.2444	3.38371	Dead	Diffuse astrocytoma	0	0	0
70	Female	61.7467	4.73062	Dead	Anaplastic astrocytoma	0	0	0
71	Male	72.731	31.9974	Dead	Anaplastic astrocytoma	0	0	0
72	Male	72.731	31.9974	Dead	Glioblastoma	0	0	0
73	Male	23.6112	14.3233	Dead	Diffuse astrocytoma	0	0	0
74	Male	70.7844	8.7385	Dead	Glioblastoma	1	1	2
75	Female	76.3395	4.00788	Dead	Glioblastoma	0	0	0
76	Male	74.8118	9.23127	Dead	Glioblastoma	2	2	4
77	Female	66.6311	6.99737	Dead	Glioblastoma	2	2	4
78	Male	53.4346	11.6623	Dead	Glioblastoma	0	0	0
79	Male	38.5572	10.611	Dead	Glioblastoma	2	2	4
80	Male	51.9425	8.50854	Dead	Glioblastoma	2	2	4
81	Male	64.8761	4.63206	Dead	Glioblastoma	2	2	4
82	Female	59.8385	12.9763	Dead	Glioblastoma	1	1	2
83	Male	58.5982	2.2339	Dead	Glioblastoma	2	2	4
84	Male	76.5558	8.21288	Dead	Glioblastoma	1	2	3
85	Male	74.1602	1.51117	Dead	Glioblastoma	1	1	2
86	Male	42.4942	0.065703	Dead	Glioblastoma	2	2	4
87	Male	70.4641	11.5309	Dead	Glioblastoma	2	2	4
88	Female	43.54	7.91721	Dead	Glioblastoma	1	2	3
89	Male	58.5188	45.7293	Dead	Diffuse astrocytoma	0	0	0
90	Female	72.2272	3.67937	Dead	Glioblastoma	1	2	3
91	Male	67.3593	0.65703	Dead	Glioblastoma	1	2	3
92	Male	77.462	9.55979	Dead	Glioblastoma	1	1	2
93	Male	37.4073	123.259	Dead	Diffuse astrocytoma	0	0	0
94	Male	49.3826	30.9461	Dead	Anaplastic astrocytoma	2	2	4
95	Male	2.55715	241.294	Alive	Diffuse astrocytoma	0	0	0
96	Male	43.7043	22.8318	Dead	Anaplastic astrocytoma	0	0	0
97	Male	68.898	6.70171	Dead	Anaplastic astrocytoma	0	0	0
98	Female	29.6427	43.0355	Dead	Diffuse astrocytoma	0	0	0
99	Male	17.9493	226.971	Alive	Diffuse astrocytoma	0	0	0
100	Male	14.6831	13.4691	Dead	Anaplastic astrocytoma	0	0	0
101	Male	42.4312	2.1025	Dead	Diffuse astrocytoma	0	0	0
102	Female	63.6605	14.0604	Dead	Anaplastic astrocytoma	1	1	2
103	Male	19.1075	55.5191	Dead	Diffuse astrocytoma	0	0	0
104	Male	70.9651	10.4796	Dead	Anaplastic astrocytoma	1	1	2
105	Female	57.8891	13.8305	Dead	Anaplastic astrocytoma	2	2	4
106	Female	30.5654	38.1406	Dead	Anaplastic astrocytoma	0	0	0
107	Female	32.1013	32.293	Dead	Anaplastic astrocytoma	0	0	0
108	Male	77.0924	2.2339	Dead	Anaplastic astrocytoma	0	0	0
109	Male	40.2984	57.1288	Dead	Diffuse astrocytoma	0	0	0
110	Male	55.8549	20.4993	Dead	Diffuse astrocytoma	0	0	0
111	Male	54.1985	40.3745	Dead	Diffuse astrocytoma	1	1	2
112	Female	30.4148	185.841	Alive	Diffuse astrocytoma	0	0	0
113	Male	41.6454	184.1	Alive	Diffuse astrocytoma	0	0	0
114	Female	69.232	78.2194	Dead	Diffuse astrocytoma	0	0	0
