# Supplementary material for: Transferrin receptor-1 and ferritin heavy and light chains in astrocytic brain tumors: Expression and prognostic value
Source: PLoS One. 2017 Aug 24;12(8):e0182954. doi: 10.1371/journal.pone.0182954 (PMC5570299; doi:10.1371/journal.pone.0182954)
Supplement: S2 File — (XLSX) [file pone.0182954.s003.xlsx]

## Sheet: Ark1
Sample	Histology	Recurrence	CIMP_status	Overall survival (months)	Survival status	Subtype_Verhaak_2010	Age	AIF1_mRNA	FTL_mRNA	TFRC_mRNA	FTH1_mRNA
TCGA.02.0003	GBM	Primary	NON G-CIMP	4.7	Dead	Proneural	50.2	9.494	13.3545	11.9489	12.6705
TCGA.02.0004	GBM	Primary	NON G-CIMP	11.3	Dead	Mesenchymal	59.2	9.0564	13.0588	9.4384	12.3318
TCGA.02.0009	GBM	Primary	NON G-CIMP	10.6	Dead	Classical	61.5	8.4035	12.882	11.8181	12.2025
TCGA.02.0011	GBM	Primary	NON G-CIMP	20.7	Dead	Proneural	19	5.8954	12.1238	12.4448	11.0124
TCGA.02.0015	GBM	Primary	NON G-CIMP	20.6	Dead	Classical	50.4	8.9848	12.7234	10.3827	12.1206
TCGA.02.0016	GBM	Primary	NON G-CIMP	87.1	Dead	Classical	50	8.4877	12.1604	11.7392	11.9885
TCGA.02.0023	GBM	Primary	NON G-CIMP	20.1	Dead	Classical	38.3	8.5719	12.6174	10.836	12.0362
TCGA.02.0025	GBM	Primary	NON G-CIMP	42.7	Dead	Mesenchymal	47.6	10.2921	13.1678	9.567	12.1158
TCGA.02.0026	GBM	Primary	G-CIMP	24.6	Dead	Proneural	27.4	7.8134	12.8136	9.5047	12.3731
TCGA.02.0027	GBM	Primary	NON G-CIMP	12.2	Dead	Classical	33.9	9.9526	13.2593	11.8808	12.7056
TCGA.02.0033	GBM	Primary	NON G-CIMP	2.8	Dead	Mesenchymal	55	9.8712	12.9507	11.5093	11.6085
TCGA.02.0034	GBM	Primary	NON G-CIMP	14.1	Dead	Mesenchymal	60.7	9.5441	12.7151	10.9219	12.5385
TCGA.02.0038	GBM	Primary	NON G-CIMP	10.7	Dead	Classical	48.6	4.7439	12.5054	12.7004	12.3092
TCGA.02.0039	GBM	Primary	NON G-CIMP	10.5	Dead	Mesenchymal	54.9	9.5385	13.0724	10.8312	12.3249
TCGA.02.0046	GBM	Primary	NON G-CIMP	6.9	Dead	Proneural	61.4	9.2809	13.3229	13.1771	12.4751
TCGA.02.0047	GBM	Primary	NON G-CIMP	14.7	Dead	Proneural	78.7	4.8501	12.5983	11.9731	10.5519
TCGA.02.0048	GBM	Primary	NON G-CIMP	3.2	Dead	Proneural	80.2	7.1294	12.4433	11.0798	11.7747
TCGA.02.0051	GBM	Primary	NON G-CIMP	15.1	Dead	Mesenchymal	43.8	9.1523	13.0729	10.6664	12.2304
TCGA.02.0052	GBM	Primary	NON G-CIMP	12.6	Dead	Neural	49.5	8.0505	12.458	12.6999	11.7649
TCGA.02.0054	GBM	Primary	NON G-CIMP	6.5	Dead	Mesenchymal	44.4	8.9546	12.5447	12.6535	12.4257
TCGA.02.0059	GBM	Primary	NON G-CIMP	9.6	Dead	Mesenchymal	68.7	10.2102	13.0626	9.8933	12.3762
TCGA.02.0060	GBM	Primary	NON G-CIMP	6	Dead	Proneural	66.1	9.5936	13.6191	12.2125	12.9972
TCGA.02.0064	GBM	Primary	NON G-CIMP	19.7	Dead	Mesenchymal	50	10.4955	13.5841	9.2626	12.3932
TCGA.02.0068	GBM	Primary	NON G-CIMP	26.4	Dead	Classical	57.9	9.1619	12.8218	11.0826	12.4997
TCGA.02.0069	GBM	Primary	NON G-CIMP	28.7	Alive	Proneural	31.9	7.7178	11.9111	9.4902	11.0827
TCGA.02.0070	GBM	Primary	NON G-CIMP	25.1	Alive	Classical	71	8.6094	12.967	11.3474	12.5635
TCGA.02.0071	GBM	Primary	NON G-CIMP	5.5	Dead	Classical	53.2	9.5738	13.0492	10.6534	12.2557
TCGA.02.0074	GBM	Primary	NON G-CIMP	10.2	Dead	Proneural	68.2	9.0682	12.9979	10.4956	12.0254
TCGA.02.0075	GBM	Primary	NON G-CIMP	20.8	Dead	Mesenchymal	63.5	9.6219	12.9246	11.1099	12.1728
TCGA.02.0079	GBM	Primary	NON G-CIMP	27.2	Dead	Mesenchymal	58	9.6074	13.3989	9.649	12.7945
TCGA.02.0084	GBM	Primary	G-CIMP	12.6	Dead	Proneural	36.3	10.7518	12.9325	10.3418	12.3877
TCGA.02.0085	GBM	Primary	NON G-CIMP	51.3	Dead	Mesenchymal	63.8	9.85	12.8732	10.0788	12.4845
TCGA.02.0086	GBM	Primary	NON G-CIMP	8.8	Dead	Mesenchymal	45.9	10.4555	13.0556	10.8813	12.1178
TCGA.02.0087	GBM	Primary	G-CIMP	57.8	Alive	Proneural	27.9	10.0363	12.8217	8.918	12.1557
TCGA.02.0104	GBM	Primary	G-CIMP	65	Dead	Proneural	29.3	7.8416	11.9493	9.5538	10.7532
TCGA.02.0106	GBM	Primary	NON G-CIMP	11.7	Dead	Mesenchymal	54.4	9.6126	12.5267	10.4833	11.5012
TCGA.02.0111	GBM	Primary	NON G-CIMP	23.2	Dead	Mesenchymal	57	10.5307	13.3494	10.1579	12.5946
TCGA.02.0115	GBM	Primary	NON G-CIMP	15.7	Dead	Neural	52.7	9.354	13.0674	10.0977	12.3911
TCGA.02.0258	GBM	Primary	G-CIMP	16.5	Dead	Proneural	36.3	7.192	11.1117	8.58	11.5261
TCGA.02.0260	GBM	Primary	NON G-CIMP	16.9	Dead	Classical	54.6	6.2255	11.8344	10.6686	11.2573
TCGA.02.0266	GBM	Primary	NON G-CIMP	17.7	Dead	Classical	14.5	8.9856	12.8702	8.896	11.3223
TCGA.02.0269	GBM	Primary	NON G-CIMP	10.8	Dead	Classical	69	6.2571	11.9269	10.4347	11.1151
TCGA.02.0271	GBM	Primary	NON G-CIMP	14.5	Dead	Classical	26.2	8.3717	12.548	10.1963	12.216
TCGA.02.0281	GBM	Primary	NON G-CIMP	4	Dead	Proneural	78.6	6.417	12.1843	9.745	11.2641
TCGA.02.0285	GBM	Primary	NON G-CIMP	13.9	Dead	Classical	50.2	9.5819	13.1899	10.4562	12.2762
TCGA.02.0289	GBM	Primary	NON G-CIMP	14.2	Dead	Classical	57.6	7.097	12.668	10.2369	12.0242
TCGA.02.0290	GBM	Primary	NON G-CIMP	15.9	Dead	Classical	49.5	8.3494	12.6808	10.676	12.2282
TCGA.02.0317	GBM	Primary	NON G-CIMP	12.2	Dead	Classical	40.1	6.9061	12.497	10.5889	12.1272
TCGA.02.0321	GBM	Primary	NON G-CIMP	9.9	Dead	Proneural	74.3	8.366	12.5587	11.2041	12.915
TCGA.02.0324	GBM	Primary	NON G-CIMP	7.7	Dead	Neural	69.4	8.6635	12.5058	10.4489	11.6331
TCGA.02.0325	GBM	Primary	NON G-CIMP	10.6	Dead	Proneural	61.9	8.7064	12.6307	10.3363	12.1312
TCGA.02.0326	GBM	Primary	NON G-CIMP	7.3	Dead	Mesenchymal	82.6	8.3897	12.1579	9.1117	11.4097
TCGA.02.0330	GBM	Primary	NON G-CIMP	15.9	Dead	Mesenchymal	51.1	8.752	12.9765	10.2276	12.3025
TCGA.02.0332	GBM	Primary	NON G-CIMP	25.7	Dead	Mesenchymal	46.6	9.97	13.4734	8.7163	12.1595
TCGA.02.0333	GBM	Primary	NON G-CIMP	4.4	Dead	Classical	77.9	7.7293	12.3695	10.8316	11.9272
TCGA.02.0337	GBM	Primary	NON G-CIMP	25.1	Dead	Mesenchymal	48.3	10.0719	13.221	9.4434	12.4185
TCGA.02.0338	GBM	Primary	NON G-CIMP	10.6	Dead	Proneural	41.7	7.2505	12.3729	10.1174	11.6158
TCGA.02.0339	GBM	Primary	G-CIMP	12.4	Dead	Proneural	67.1	6.6048	11.935	9.3901	11.0244
TCGA.02.0422	GBM	Primary	NON G-CIMP	14.5	Dead	Classical	50.3	8.9996	12.7755	11.7698	12.2057
TCGA.02.0430	GBM	Primary	NON G-CIMP	10.6	Dead	Classical	67.5	9.1338	12.8509	11.2054	12.0245
TCGA.02.0432	GBM	Primary	G-CIMP	47.1	Dead	Proneural	36.3	8.7769	11.7222	8.3818	12.038
TCGA.02.0439	GBM	Primary	NON G-CIMP	0.7	Dead	Proneural	70.2	8.719	13.131	11.0263	12.7822
TCGA.02.0440	GBM	Primary	NON G-CIMP	11.3	Dead	Proneural	62.9	9.4146	13.0798	9.2607	12.2813
TCGA.02.0446	GBM	Primary	NON G-CIMP	9.3	Dead	Proneural	61.7	10.1281	13.3587	9.9813	12.4994
TCGA.02.0451	GBM	Primary	NON G-CIMP	16.2	Dead	Neural	62	10.7148	13.2832	10.0426	12.1516
TCGA.02.0456	GBM	Primary	NON G-CIMP	3.4	Dead	Mesenchymal	67.9	9.2531	13.3975	12.076	12.6287
TCGA.02.2466	GBM	Primary	NON G-CIMP	16.8	Dead	Proneural	61.5	7.5384	12.2387	10.3142	11.9798
TCGA.02.2470	GBM	Primary	NON G-CIMP	12.9	Dead	Mesenchymal	57.5	9.8257	13.0573	10.1777	12.5511
TCGA.02.2483	GBM	Primary	G-CIMP	15.3	Alive	Proneural	43.7	9.0103	13.0291	9.7935	12.0864
TCGA.02.2485	GBM	Primary	NON G-CIMP	15.4	Alive	Classical	53.4	7.7292	12.2019	10.602	11.7403
TCGA.02.2486	GBM	Primary	NON G-CIMP	20.3	Dead	Mesenchymal	64	10.1345	13.4388	10.7034	13.2061
TCGA.06.0122	GBM	Primary	NON G-CIMP	6.2	Dead	Mesenchymal	84.8	9.3807	13.3241	10.9272	12.7549
TCGA.06.0124	GBM	Primary	NON G-CIMP	20.4	Dead	Mesenchymal	67.3	10.0795	13.0375	10.6669	12.3638
TCGA.06.0125	GBM	Primary	NON G-CIMP	47.6	Dead	Classical	63.9	7.6452	12.2623	11.7502	11.596
TCGA.06.0126	GBM	Primary	NON G-CIMP	6.9	Dead	Classical	86.6	8.7525	12.4675	10.3687	12.047
TCGA.06.0127	GBM	Primary	NON G-CIMP	4	Dead	Classical	67.1	9.3069	13.0194	11.3871	12.1351
TCGA.06.0128	GBM	Primary	G-CIMP	22.7	Dead	Proneural	66.3	10.2277	13.0219	9.9276	12.2977
TCGA.06.0129	GBM	Primary	G-CIMP	33.7	Dead	Proneural	30.9	9.7649	13.0472	8.5272	11.6958
TCGA.06.0130	GBM	Primary	NON G-CIMP	12.9	Dead	Mesenchymal	54.2	10.7702	13.3814	9.7032	12.4295
TCGA.06.0132	GBM	Primary	NON G-CIMP	25.4	Dead	Neural	49.6	10.9643	13.3438	10.5897	12.952
TCGA.06.0133	GBM	Primary	NON G-CIMP	14.3	Dead	Neural	64.1	10.1557	12.6112	10.2164	12.734
TCGA.06.0137	GBM	Primary	NON G-CIMP	26.7	Dead	Classical	63.7	8.0623	12.3889	11.6142	12.0077
TCGA.06.0138	GBM	Primary	NON G-CIMP	24.2	Dead	Neural	43.1	10.1486	13.0429	10.4577	12.6896
TCGA.06.0139	GBM	Primary	NON G-CIMP	11.9	Dead	Mesenchymal	40.3	11.6553	13.6519	10.6488	13.0822
TCGA.06.0141	GBM	Primary	NON G-CIMP	10.3	Dead	Mesenchymal	62.8	10.5644	13.4989	10.9135	12.7545
TCGA.06.0143	GBM	Primary	NON G-CIMP	11.7	Dead	Mesenchymal	58.5	9.5497	12.9906	10.5508	13.2464
TCGA.06.0145	GBM	Primary	NON G-CIMP	2.3	Dead	Classical	53.8	9.1148	12.7375	9.7213	11.9404
TCGA.06.0146	GBM	Primary	G-CIMP	20.1	Dead	Proneural	33.5	9.0866	12.4357	8.5831	11.681
TCGA.06.0147	GBM	Primary	NON G-CIMP	17.8	Dead	Mesenchymal	51.3	11.2048	13.3996	9.8383	12.5906
TCGA.06.0148	GBM	Primary	NON G-CIMP	10.1	Dead	Classical	76.2	8.1331	12.8832	10.8653	12.2042
TCGA.06.0149	GBM	Primary	NON G-CIMP	8.6	Dead	Mesenchymal	74.8	9.7011	13.0757	10.0401	12.3994
TCGA.06.0152	GBM	Primary	NON G-CIMP	12.3	Dead	Mesenchymal	68	9.9896	12.6325	10.4157	12.1581
TCGA.06.0154	GBM	Primary	NON G-CIMP	13.9	Dead	Mesenchymal	54.8	9.6829	12.7511	10.8694	12.5408
TCGA.06.0155	GBM	Primary	NON G-CIMP	10.4	Dead	Mesenchymal	61.6	8.5144	12.8736	10.0014	12.0513
TCGA.06.0156	GBM	Primary	NON G-CIMP	5.8	Dead	Proneural	57.3	9.879	13.2349	10.1815	13.1146
TCGA.06.0157	GBM	Primary	NON G-CIMP	3.2	Dead	Classical	63.3	9.3613	12.974	10.2389	12.18
TCGA.06.0158	GBM	Primary	NON G-CIMP	10.8	Dead	Classical	73.5	9.3294	12.7601	10.3989	11.9283
TCGA.06.0162	GBM	Primary	NON G-CIMP	3.4	Dead	Neural	47.3	10.9453	13.2612	10.9563	12.6443
TCGA.06.0164	GBM	Primary	NON G-CIMP	56.9	Dead	Mesenchymal	47.9	10.2045	13.2965	9.2919	12.4741
TCGA.06.0166	GBM	Primary	NON G-CIMP	5.8	Dead	Proneural	51.8	9.1319	12.6514	10.3779	11.9797
TCGA.06.0168	GBM	Primary	NON G-CIMP	19.7	Dead	Mesenchymal	59.6	10.4757	13.1046	11.5182	12.6164
TCGA.06.0169	GBM	Primary	NON G-CIMP	3.3	Dead	Mesenchymal	68.8	10.4681	13.3466	10.216	12.7197
TCGA.06.0171	GBM	Primary	NON G-CIMP	13.1	Dead	Neural	65.9	10.1264	13.0638	10.222	12.5063
TCGA.06.0173	GBM	Primary	NON G-CIMP	4.5	Dead	Neural	72.7	8.5585	13.4765	11.5149	12.6233
TCGA.06.0174	GBM	Primary	NON G-CIMP	3.2	Dead	Proneural	54.3	8.5252	12.6069	10.1232	12.0017
TCGA.06.0175	GBM	Primary	NON G-CIMP	4	Dead	Mesenchymal	70	9.9959	12.9698	10.5846	11.8885
TCGA.06.0176	GBM	Primary	NON G-CIMP	91	Alive	Mesenchymal	35	9.4126	13.3034	11.207	12.3125
TCGA.06.0177	GBM	Primary	NON G-CIMP	4.2	Dead	Proneural	64.3	9.2509	12.8577	9.7091	11.9352
TCGA.06.0178	GBM	Primary	G-CIMP	88.1	Dead	Neural	39	10.2848	13.1579	10.0263	11.6833
TCGA.06.0179	GBM	Primary	NON G-CIMP	20.2	Dead	Neural	64.2	11.1266	13.1975	10.0669	12.6015
TCGA.06.0182	GBM	Primary	NON G-CIMP	3.6	Dead	Neural	76.6	9.0842	12.8723	11.6278	11.6716
TCGA.06.0184	GBM	Primary	NON G-CIMP	69.9	Dead	Mesenchymal	63.8	10.1352	13.1189	10.0991	12.3105
TCGA.06.0185	GBM	Primary	NON G-CIMP	73.8	Alive	Neural	54.5	9.5765	12.8108	11.4598	12.1836
TCGA.06.0187	GBM	Primary	NON G-CIMP	27.2	Dead	Classical	69.3	8.6025	12.7909	11.5061	12.2756
TCGA.06.0188	GBM	Primary	NON G-CIMP	44.6	Dead	Neural	71.4	8.5486	12.6743	10.1827	12.1485
TCGA.06.0189	GBM	Primary	NON G-CIMP	15.4	Dead	Mesenchymal	55.6	9.6975	13.2497	10.7537	12.4008
TCGA.06.0190	GBM	Primary	NON G-CIMP	10.4	Dead	Mesenchymal	62.5	9.6876	12.9636	10.2908	12.0865
TCGA.06.0192	GBM	Primary	NON G-CIMP	39	Dead	Mesenchymal	58.2	10.622	13.02	10.132	12.9123
TCGA.06.0194	GBM	Primary	NON G-CIMP	4.7	Dead	Mesenchymal	37.9	10.4143	12.9763	10.4845	12.7078
TCGA.06.0195	GBM	Primary	NON G-CIMP	7.4	Dead	Neural	63.3	9.8572	12.8348	10.3296	11.2934
TCGA.06.0197	GBM	Primary	NON G-CIMP	5.6	Dead	Mesenchymal	66	10.3202	13.1636	10.5573	12.5881
TCGA.06.0201	GBM	Primary	NON G-CIMP	0.4	Dead	Mesenchymal	51.1	10.7737	13.5581	9.6143	12.7714
TCGA.06.0206	GBM	Primary	NON G-CIMP	7.7	Dead	Mesenchymal	40.9	9.9427	12.8593	9.3524	11.5119
TCGA.06.0208	GBM	Primary	NON G-CIMP	8.4	Dead	Neural	52.3	9.1804	12.6098	11.6209	12.5949
TCGA.06.0210	GBM	Primary	NON G-CIMP	7.4	Dead	Mesenchymal	72.8	9.744	12.9577	11.1896	12.6599
TCGA.06.0211	GBM	Primary	NON G-CIMP	11.8	Dead	Classical	48	9.1141	12.925	10.4859	12.3001
TCGA.06.0213	GBM	Primary	NON G-CIMP	0.5	Dead	Neural	55.1	10.9178	13.4254	10.2363	12.0246
TCGA.06.0214	GBM	Primary	NON G-CIMP	15	Dead	Neural	66.2	9.722	13.3608	10.2522	12.2352
TCGA.06.0216	GBM	Primary	NON G-CIMP	24.2	Dead	Proneural	61.7	8.8609	12.3077	11.6815	12.1827
TCGA.06.0219	GBM	Primary	NON G-CIMP	0.7	Dead	Neural	67	9.8816	13.1943	9.9627	12.2217
TCGA.06.0221	GBM	Primary	G-CIMP	19.8	Dead	Neural	31	10.4665	12.9367	9.8048	11.9202
TCGA.06.0237	GBM	Primary	NON G-CIMP	13.6	Dead	Neural	75.9	9.6036	12.7447	10.5126	11.9851
TCGA.06.0238	GBM	Primary	NON G-CIMP	13.3	Dead	Proneural	46.6	9.9574	13.0426	10.0885	12.1197
TCGA.06.0241	GBM	Primary	NON G-CIMP	48.7	Dead	Proneural	66	8.58	12.8773	10.235	12.2045
TCGA.06.0394	GBM	Primary	NON G-CIMP	10.8	Dead	Classical	51.8	9.905	12.7727	9.9888	11.9403
TCGA.06.0397	GBM	Primary	NON G-CIMP	9	Dead	Mesenchymal	57.5	8.9316	12.8435	9.9186	12.083
TCGA.06.0402	GBM	Primary	NON G-CIMP	0.3	Dead	Classical	71.3	8.7821	12.5614	10.2256	11.6381
TCGA.06.0409	GBM	Primary	NON G-CIMP	72.4	Dead	Mesenchymal	43.9	10.8041	13.0542	9.3774	12.3542
TCGA.06.0410	GBM	Primary	NON G-CIMP	4.7	Dead	Proneural	76.9	8.8067	12.9167	10.7759	11.9244
TCGA.06.0412	GBM	Primary	NON G-CIMP	9.6	Dead	Mesenchymal	56.5	10.0972	13.2051	11.4387	12.9491
TCGA.06.0413	GBM	Primary	NON G-CIMP	3.2	Dead	Proneural	77.8	8.2863	12.7739	9.8704	12.0876
TCGA.06.0414	GBM	Primary	NON G-CIMP	35.1	Dead	Proneural	63.6	8.8143	12.898	10.3903	12.1176
TCGA.06.0644	GBM	Primary	NON G-CIMP	12.6	Dead	Mesenchymal	71.9	9.7303	13.0711	9.8214	11.6407
TCGA.06.0645	GBM	Primary	NON G-CIMP	5.8	Dead	Mesenchymal	56	11.0468	13.3333	9.7769	12.7592
TCGA.06.0646	GBM	Primary	NON G-CIMP	5.8	Dead	Proneural	61	10.2563	13.0805	10.3549	12.4142
TCGA.06.0648	GBM	Primary	NON G-CIMP	9.8	Dead	Proneural	78	8.2191	13.1441	10.8499	12.4912
TCGA.06.0649	GBM	Primary	NON G-CIMP	2.1	Dead	Neural	73.4	9.8173	13.0678	10.4037	12.5029
TCGA.06.0650	GBM	Primary	NON G-CIMP	23.6	Dead	Mesenchymal	39.9	10.1542	13.3909	8.1076	12.7614
TCGA.06.0686	GBM	Primary	NON G-CIMP	14.2	Dead	Proneural	53.4	8.367	12.606	9.9718	12.2164
TCGA.06.0743	GBM	Primary	NON G-CIMP	26.4	Dead	Classical	69.6	8.9028	12.5273	10.749	12.455
TCGA.06.0744	GBM	Primary	NON G-CIMP	46.9	Dead	Classical	67	8.6027	12.8405	10.0247	11.9834
TCGA.06.0745	GBM	Primary	NON G-CIMP	7.9	Dead	Proneural	59.9	9.2677	12.7221	9.8338	12.2873
TCGA.06.0747	GBM	Primary	NON G-CIMP	2.7	Dead	Classical	53.8	7.4362	12.147	12.3299	11.9854
TCGA.06.0749	GBM	Primary	NON G-CIMP	2.7	Dead	Neural	50.8	9.3841	13.188	10.5375	12.6756
TCGA.06.0750	GBM	Primary	NON G-CIMP	0.9	Dead	Mesenchymal	43.9	9.5041	12.9886	10.0526	12.6687
TCGA.06.0875	GBM	Primary	NON G-CIMP	43.5	Alive	Proneural	61.1	9.4054	13.0894	10.0744	12.0617
TCGA.06.0876	GBM	Primary	NON G-CIMP	46.2	Alive	Classical	72.2	9.1664	12.6549	10.3751	12.3486
TCGA.06.0877	GBM	Primary	NON G-CIMP	5.7	Dead	Classical	78.7	9.1158	12.907	10.0463	12.5123
TCGA.06.0878	GBM	Primary	NON G-CIMP	7.2	Alive	Mesenchymal	74.8	9.3534	13.0303	10.5724	12.6677
TCGA.06.0879	GBM	Primary	NON G-CIMP	40.4	Dead	Classical	52.4	8.886	12.9827	10.7261	12.5925
TCGA.06.0881	GBM	Primary	NON G-CIMP	16.6	Dead	Mesenchymal	50	11.3507	13.5425	9.8366	12.9751
TCGA.06.0882	GBM	Primary	NON G-CIMP	20.8	Dead	Neural	30.4	9.9167	12.9579	9.4986	12.4246
TCGA.06.0939	GBM	Primary	NON G-CIMP	26.8	Dead	Neural	79.1	11.2207	13.0722	11.7048	12.7469
TCGA.06.1084	GBM	Primary	NON G-CIMP	23.9	Dead	Mesenchymal	54.5	10.7693	12.6539	10.3102	11.8832
TCGA.06.1086	GBM	Primary	NON G-CIMP	6.8	Dead	Mesenchymal	42.8	8.0473	12.4644	9.0895	11.5963
TCGA.06.1087	GBM	Primary	NON G-CIMP	4	Dead	Proneural	75.7	6.5127	12.2442	11.5409	11.8074
TCGA.06.1800	GBM	Primary	NON G-CIMP	26.8	Dead	Mesenchymal	61.1	8.9211	12.9412	10.2494	12.4184
TCGA.06.1801	GBM	Primary	NON G-CIMP	11.8	Dead	Proneural	56.2	7.9011	12.4174	9.4762	12.3623
TCGA.06.1802	GBM	Primary	NON G-CIMP	15.3	Dead	Mesenchymal	61.7	9.7939	13.0032	9.9498	12.4312
TCGA.06.1804	GBM	Primary	NON G-CIMP	13.6	Dead	Classical	81.6	8.5401	12.3965	11.8499	11.4658
TCGA.06.1805	GBM	Primary	G-CIMP	33.9	Alive	Proneural	28.9	10.3562	13.3915	9.442	12.5956
TCGA.06.2557	GBM	Primary	NON G-CIMP	1.1	Dead	Mesenchymal	76.6	10.0855	13.2007	10.3109	12.4469
TCGA.06.2558	GBM	Primary	NON G-CIMP	12.5	Dead	Proneural	75.3	9.2295	12.8783	10.2761	12.707
TCGA.06.2559	GBM	Primary	NON G-CIMP	4.9	Dead	Proneural	83.7	7.6101	12.7588	11.0104	12.5331
TCGA.06.2561	GBM	Primary	NON G-CIMP	17.6	Dead	Mesenchymal	53.4	8.9585	12.3504	10.9029	12.2459
TCGA.06.2562	GBM	Primary	NON G-CIMP	12.6	Dead	Mesenchymal	81.5	9.1139	12.856	10.3971	12.5077
TCGA.06.2563	GBM	Primary	NON G-CIMP	30.6	Alive	Classical	72.9	8.239	12.4794	10.6685	11.5292
TCGA.06.2564	GBM	Primary	NON G-CIMP	6	Alive	Classical	50.5	8.9791	13.3117	10.5523	12.4561
TCGA.06.2565	GBM	Primary	NON G-CIMP	16.6	Dead	Classical	59	8.2925	12.6487	10.2164	11.711
TCGA.06.2566	GBM	Primary	NON G-CIMP	6	Dead	Neural	23.1	9.0139	12.9841	9.5983	12.3231
TCGA.06.2567	GBM	Primary	NON G-CIMP	4.4	Dead	Neural	65	9.8781	12.8574	10.6153	12.6829
TCGA.06.2569	GBM	Primary	NON G-CIMP	0.4	Alive	Mesenchymal	24.4	9.7176	12.4053	9.9235	11.0492
TCGA.06.2570	GBM	Primary	G-CIMP	31.5	Alive	Proneural	21.7	9.5169	12.8805	9.9155	12.305
TCGA.06.5408	GBM	Primary	NON G-CIMP	11.7	Dead	Classical	54.9	7.9144	12.6814	11.1199	11.3703
TCGA.06.5410	GBM	Primary	NON G-CIMP	3.5	Dead	Mesenchymal	72.3	11.4218	13.5198	11.2289	12.6738
TCGA.06.5411	GBM	Primary	NON G-CIMP	8.3	Dead	Neural	51.6	9.3703	13.2283	9.9613	12.4898
TCGA.06.5412	GBM	Primary	NON G-CIMP	4.5	Dead	Mesenchymal	78.8	10.7174	13.2612	10.9261	12.5922
TCGA.06.5413	GBM	Primary	NON G-CIMP	8.8	Alive	Neural	67	9.5421	13.0927	10.722	11.8295
TCGA.06.5414	GBM	Primary	NON G-CIMP	9	Alive	Classical	61.7	9.3725	12.9919	10.5804	12.0313
TCGA.06.5415	GBM	Primary	NON G-CIMP	8.6	Alive	Classical	60.8	8.2213	12.4257	9.9838	11.5917
TCGA.06.5416	GBM	Primary	NON G-CIMP	6.7	Alive	Proneural	23.4	7.5891	11.8539	10.0902	11.4711
TCGA.06.5417	GBM	Primary	G-CIMP	5.1	Alive	Proneural	45.4	8.5538	12.1964	8.5797	11.9866
TCGA.06.5418	GBM	Primary	NON G-CIMP	2.7	Dead	Mesenchymal	75.5	9.8325	13.0555	11.0548	12.3193
TCGA.06.5856	GBM	Primary	NON G-CIMP	3.8	Dead	Classical	58.1	8.7437	12.9819	10.0191	11.5147
TCGA.06.5858	GBM	Primary	NON G-CIMP	6.2	Alive	Mesenchymal	45.6	9.113	12.8432	10.8419	12.0613
TCGA.06.5859	GBM	Primary	NON G-CIMP	4.6	Alive	Neural	63.5	8.8247	12.4825	10.3529	11.5757
TCGA.06.6389	GBM	Primary	G-CIMP	7.8	Alive	Proneural	50	9.673	12.8619	8.9264	11.5447
TCGA.06.6390	GBM	Primary	NON G-CIMP	5.4	Dead	Classical	58.4	9.341	13.3136	9.1903	12.4536
TCGA.06.6391	GBM	Primary	NON G-CIMP	1.5	Dead	Proneural	44.4	8.2391	12.3231	9.8297	11.8386
TCGA.08.0244	GBM	Primary	NON G-CIMP	22.7	Dead	Classical	62.1	9.1211	12.6326	10.6494	11.9392
TCGA.08.0245	GBM	Primary	NON G-CIMP	37.8	Dead	Proneural	31.8	8.118	12.4342	9.1722	11.1645
TCGA.08.0246	GBM	Primary	NON G-CIMP	4.2	Dead	Classical	57.4	9.484	13.0001	10.6465	12.603
TCGA.08.0344	GBM	Primary	G-CIMP	115.9	Dead	Proneural	66.4	6.4204	11.3776	7.6388	11.2623
TCGA.08.0345	GBM	Primary	NON G-CIMP	1.7	Dead	Proneural	71.1	10.4959	13.1434	10.9144	12.6226
TCGA.08.0346	GBM	Primary	NON G-CIMP	8.4	Dead	Mesenchymal	69.6	10.1323	12.56	10.2495	12.0123
TCGA.08.0347	GBM	Primary	NON G-CIMP	25.7	Dead	Proneural	50.3	9.4745	12.8465	9.8084	12.6582
TCGA.08.0348	GBM	Primary	NON G-CIMP	12.2	Dead	Proneural	64	9.6281	12.9623	9.4799	12.4615
TCGA.08.0349	GBM	Primary	NON G-CIMP	9.8	Dead	Neural	46.4	9.7812	12.7651	10.1833	12.269
TCGA.08.0350	GBM	Primary	G-CIMP	29.2	Dead	Proneural	32.6	9.4103	12.767	8.6836	12.2906
TCGA.08.0351	GBM	Primary	G-CIMP	65.3	Dead	Proneural	40.6	10.4663	12.7603	8.1886	12.0268
TCGA.08.0352	GBM	Primary	NON G-CIMP	1.3	Dead	Mesenchymal	79.7	9.4425	13.0127	11.0624	12.2453
TCGA.08.0353	GBM	Primary	NON G-CIMP	8.4	Dead	Proneural	58.4	8.2902	12.5793	12.2673	12.1357
TCGA.08.0354	GBM	Primary	NON G-CIMP	17.9	Dead	Classical	52.6	9.2934	13.1034	10.9142	12.4347
TCGA.08.0355	GBM	Primary	NON G-CIMP	24.6	Dead	Classical	30.4	9.7963	12.5081	10.8036	12.2329
TCGA.08.0356	GBM	Primary	NON G-CIMP	31.1	Dead	Classical	60	9.2892	12.951	9.5376	11.8835
TCGA.08.0357	GBM	Primary	NON G-CIMP	37.6	Dead	Classical	49.7	9.0492	12.7488	10.5723	11.9339
TCGA.08.0358	GBM	Primary	NON G-CIMP	22.3	Dead	Classical	50.3	8.4212	12.198	10.3115	11.5798
TCGA.08.0359	GBM	Primary	NON G-CIMP	3.4	Dead	Proneural	59.5	9.524	13.1828	10.56	12.4886
TCGA.08.0360	GBM	Primary	NON G-CIMP	15.4	Dead	Mesenchymal	76.4	10.3724	13.3601	10.9236	13.5362
TCGA.08.0373	GBM	Primary	NON G-CIMP	4.4	Dead	Mesenchymal	69.2	9.6707	13.1724	10.2097	12.9388
TCGA.08.0375	GBM	Primary	NON G-CIMP	12.2	Dead	Classical	51.9	8.3524	12.48	11.5813	11.7268
TCGA.08.0380	GBM	Primary	NON G-CIMP	14.9	Dead	Neural	74.7	10.3428	13.1819	10.3112	12.519
TCGA.08.0385	GBM	Primary	G-CIMP	2.7	Dead	Proneural	71.8	8.3525	12.6701	9.4369	11.9123
TCGA.08.0386	GBM	Primary	NON G-CIMP	18	Dead	Neural	74.1	7.7756	12.6259	10.5941	12.1895
TCGA.08.0389	GBM	Primary	NON G-CIMP	15.3	Dead	Neural	59.2	8.9069	12.876	10.5991	11.5708
TCGA.08.0390	GBM	Primary	NON G-CIMP	14	Dead	Mesenchymal	69.3	10.7186	12.964	11.0888	11.74
TCGA.08.0392	GBM	Primary	NON G-CIMP	0.7	Dead	Mesenchymal	60.4	8.6949	12.0737	10.5381	10.9325
TCGA.08.0509	GBM	Primary	NON G-CIMP	12.6	Dead	Mesenchymal	63.7	10.9555	13.2573	10.2563	12.5697
TCGA.08.0510	GBM	Primary	NON G-CIMP	4.3	Dead	Mesenchymal	75.8	10.2545	12.9285	10.5564	12.0686
TCGA.08.0511	GBM	Primary	NON G-CIMP	7.7	Dead	Classical	69.3	9.019	12.7762	9.9499	11.641
TCGA.08.0512	GBM	Primary	NON G-CIMP	42.1	Dead	Mesenchymal	48.8	10.2854	12.7854	10.3018	12.0438
TCGA.08.0514	GBM	Primary	NON G-CIMP	11.1	Dead	Classical	69.7	9.133	13.0408	10.52	12.3405
TCGA.08.0516	GBM	Primary	NON G-CIMP	19.6	Dead	Classical	14.5	8.728	11.9822	9.523	12.01
TCGA.08.0518	GBM	Primary	NON G-CIMP	19.3	Dead	Classical	60.2	8.0683	12.8928	9.7244	12.5584
TCGA.08.0520	GBM	Primary	NON G-CIMP	10.8	Dead	Neural	70.5	8.6973	12.8096	11.2672	13.1596
TCGA.08.0521	GBM	Primary	NON G-CIMP	4.8	Dead	Classical	17.5	8.9216	12.3431	9.5427	11.7407
TCGA.08.0522	GBM	Primary	NON G-CIMP	20.9	Dead	Mesenchymal	61.4	9.791	13.0045	9.3747	11.7618
TCGA.08.0524	GBM	Primary	G-CIMP	7.3	Dead	Proneural	17.7	6.7134	12.0243	10.8168	11.063
TCGA.08.0529	GBM	Primary	NON G-CIMP	18.4	Dead	Classical	56.3	8.9266	12.566	11.592	11.6802
TCGA.08.0531	GBM	Primary	NON G-CIMP	7.6	Dead	Classical	64.3	8.4383	12.3259	9.8673	12.4875
TCGA.12.0616	GBM	Primary	NON G-CIMP	14.7	Dead	Proneural	36.8	8.9188	12.6431	9.6945	11.6571
TCGA.12.0618	GBM	Primary	NON G-CIMP	13	Dead	Proneural	49.5	7.1833	12.7383	10.1978	12.504
TCGA.12.0619	GBM	Primary	NON G-CIMP	34.9	Dead	Mesenchymal	60	9.916	13.2807	10.8907	12.6911
TCGA.12.0620	GBM	Primary	NON G-CIMP	10.4	Dead	Mesenchymal	57.7	9.9925	13.0119	10.9159	12.7228
TCGA.12.0654	GBM	Primary	NON G-CIMP	7.6	Dead	Mesenchymal	48.2	9.3546	12.5067	9.3874	11.5199
TCGA.12.0656	GBM	Primary	NON G-CIMP	94.8	Dead	Classical	48.9	7.7076	12.0442	10.2831	11.9594
TCGA.12.0657	GBM	Primary	NON G-CIMP	0.1	Dead	Classical	69.6	8.9328	12.6599	9.5048	12.2802
TCGA.12.0670	GBM	Primary	NON G-CIMP	26	Dead	Neural	60.8	8.8273	12.6605	9.4492	11.455
TCGA.12.0688	GBM	Primary	NON G-CIMP	26.7	Dead	Classical	74.2	8.2113	12.635	10.1582	12.0879
TCGA.12.0692	GBM	Primary	NON G-CIMP	3.6	Dead	Classical	75.3	8.1267	12.4776	10.1461	12.4614
TCGA.12.0703	GBM	Primary	NON G-CIMP	20.4	Dead	Classical	46.9	7.7558	12.0163	9.7931	11.9249
TCGA.12.0707	GBM	Primary	NON G-CIMP	28.4	Dead	Neural	55.1	7.7271	12.8248	11.1345	12.7541
TCGA.12.0772	GBM	Primary	NON G-CIMP	53.9	Dead	Mesenchymal	46.6	9.2682	12.7148	10.351	12.5973
TCGA.12.0773	GBM	Primary	NON G-CIMP	43.2	Dead	Neural	24.2	9.1097	13.1082	10.6244	12.3691
TCGA.12.0775	GBM	Primary	NON G-CIMP	7.6	Dead	Mesenchymal	75.5	10.2777	12.9423	10.8937	12.9202
TCGA.12.0776	GBM	Primary	NON G-CIMP	9.7	Dead	Mesenchymal	52.6	10.9636	13.1666	9.8556	12.874
TCGA.12.0778	GBM	Primary	NON G-CIMP	14.9	Dead	Mesenchymal	53.3	8.9448	12.8454	9.4696	12.8239
TCGA.12.0780	GBM	Primary	NON G-CIMP	14.9	Dead	Classical	51	8.3267	12.1468	10.194	11.7028
TCGA.12.0820	GBM	Primary	NON G-CIMP	18.5	Dead	Classical	40.7	7.4035	12.8465	9.109	12.2662
TCGA.12.0821	GBM	Primary	NON G-CIMP	10.6	Dead	Neural	62.8	8.0441	12.7189	10.842	12.7726
TCGA.12.0822	GBM	Primary	NON G-CIMP	23.5	Dead	Neural	46	10.8561	12.8913	10.9264	11.8657
TCGA.12.0826	GBM	Primary	NON G-CIMP	27.8	Dead	Neural	38	8.5571	12.6738	9.537	12.2141
TCGA.12.0827	GBM	Primary	G-CIMP	38.8	Dead	Mesenchymal	38.6	9.7829	13.0062	8.8363	12.3647
TCGA.12.0828	GBM	Primary	NON G-CIMP	8.9	Dead	Neural	57.2	9.425	12.799	10.4976	12.7816
TCGA.12.0829	GBM	Primary	NON G-CIMP	20.6	Dead	Mesenchymal	75.2	9.6045	13.1383	9.4623	12.7467
TCGA.12.1088	GBM	Primary	NON G-CIMP	127.6	Dead	Mesenchymal	53.9	9.2587	13.0257	10.1614	12.8981
TCGA.12.1089	GBM	Primary	NON G-CIMP	5.8	Dead	Neural	64.1	8.4017	12.5283	9.1175	12.5369
TCGA.12.1090	GBM	Primary	NON G-CIMP	7.6	Dead	Mesenchymal	58.5	5.986	12.8294	8.5338	12.4346
TCGA.12.1091	GBM	Primary	NON G-CIMP	33.2	Dead	Classical	10.9	7.8532	12.6766	10.8347	12.5246
TCGA.12.1092	GBM	Primary	NON G-CIMP	21.7	Dead	Mesenchymal	58.6	9.9393	13.0606	10.4081	12.7401
TCGA.12.1093	GBM	Primary	NON G-CIMP	16	Dead	Mesenchymal	66.5	9.6979	13.4091	11.2384	13.3411
TCGA.12.1094	GBM	Primary	NON G-CIMP	12.2	Dead	Classical	56.4	9.6497	12.9171	10.2211	12.6388
TCGA.12.1095	GBM	Primary	NON G-CIMP	15.8	Dead	Mesenchymal	65.1	10.0936	13.0214	10.5483	12.512
TCGA.12.1096	GBM	Primary	NON G-CIMP	9.1	Dead	Mesenchymal	55.6	11.0648	13.5284	10.0538	12.9345
TCGA.12.1097	GBM	Primary	NON G-CIMP	14.5	Dead	Neural	61.7	8.8248	12.9449	11.2975	13.0497
TCGA.12.1098	GBM	Primary	NON G-CIMP	4	Dead	Classical	75.9	8.0588	12.4162	9.4284	11.8848
TCGA.12.1099	GBM	Primary	NON G-CIMP	4.1	Dead	Proneural	68.5	8.5771	12.9407	9.778	12.647
TCGA.12.1597	GBM	Primary	NON G-CIMP	22.2	Dead	Proneural	62.6	8.3823	12.9884	10.1212	12.3051
TCGA.12.1598	GBM	Primary	NON G-CIMP	15.7	Dead	Neural	75.9	9.1293	12.7158	10.6011	12.0469
TCGA.12.1599	GBM	Primary	NON G-CIMP	25.7	Dead	Neural	47.7	9.084	12.9524	10.5688	12.6731
TCGA.12.1600	GBM	Primary	NON G-CIMP	14.7	Dead	Classical	86	8.0039	12.5376	9.9436	11.8652
TCGA.12.1602	GBM	Primary	NON G-CIMP	6.8	Dead	Proneural	58.8	9.5148	12.7658	9.8386	12.3445
TCGA.12.3644	GBM	Primary	NON G-CIMP	59.8	Dead	Neural	47.8	9.3431	13.0631	10.6374	12.4575
TCGA.12.3646	GBM	Primary	NON G-CIMP	44	Dead	Proneural	59.8	7.3242	12.1409	10.3629	12.0657
TCGA.12.3648	GBM	Primary	NON G-CIMP	26.9	Dead	Classical	61.5	7.8061	12.1678	10.4646	11.4401
TCGA.12.3649	GBM	Primary	NON G-CIMP	15.2	Dead	Neural	76.2	7.4245	12.3799	11.5515	12.4151
TCGA.12.3650	GBM	Primary	NON G-CIMP	10.9	Dead	Proneural	46.9	8.1519	12.9891	10.4869	11.8524
TCGA.12.3651	GBM	Primary	NON G-CIMP	12.7	Dead	Neural	77.4	9.1618	12.701	10.979	12.807
TCGA.12.3652	GBM	Primary	NON G-CIMP	34.9	Dead	Classical	60	7.18	12.68	11.0881	12.1051
TCGA.12.3653	GBM	Primary	NON G-CIMP	14.5	Dead	Classical	34.3	7.7893	12.0579	10.5285	12.3561
TCGA.12.5295	GBM	Primary	NON G-CIMP	14.9	Dead	Neural	60.7	8.7074	12.8682	9.4649	11.6885
TCGA.12.5299	GBM	Primary	NON G-CIMP	3.2	Dead	Classical	56	9.4037	13.1885	10.3744	12.0037
TCGA.12.5301	GBM	Primary	NON G-CIMP	2	Dead	Neural	59.6	9.166	13.1614	9.035	12.443
TCGA.14.0736	GBM	Primary	NON G-CIMP	15.1	Dead	Mesenchymal	49.9	9.9006	13.1899	11.2977	12.7789
TCGA.14.0781	GBM	Primary	NON G-CIMP	1	Dead	Mesenchymal	49	9.3448	12.9179	10.1312	12.125
TCGA.14.0783	GBM	Primary	NON G-CIMP	6.2	Dead	Mesenchymal	36	9.0003	13.1037	9.2385	12.1257
TCGA.14.0786	GBM	Primary	NON G-CIMP	23.1	Dead	Classical	50.9	8.5199	12.6165	10.3301	11.9923
TCGA.14.0787	GBM	Primary	NON G-CIMP	2.2	Dead	Classical	69.3	9.0254	13.0205	8.8678	12.0239
TCGA.14.0789	GBM	Primary	NON G-CIMP	11.2	Dead	Mesenchymal	54.9	9.8972	13.2905	9.9548	12.8673
TCGA.14.0790	GBM	Primary	NON G-CIMP	13.8	Dead	Classical	64.8	6.5111	12.1241	11.3955	11.9233
TCGA.14.0812	GBM	Primary	NON G-CIMP	3.2	Dead	Neural	65.9	10.0826	13.165	10.1495	12.4537
TCGA.14.0813	GBM	Primary	NON G-CIMP	1.4	Dead	Proneural	78.2	7.5134	13.4664	11.1535	13.0888
TCGA.14.0817	GBM	Primary	NON G-CIMP	5.4	Dead	Neural	69.6	10.3748	13.0435	9.4862	11.6677
TCGA.14.0865	GBM	Primary	NON G-CIMP	16.5	Dead	Proneural	67.9	8.128	12.143	10.4017	11.4863
TCGA.14.0866	GBM	Primary	NON G-CIMP	26.3	Dead	Neural	55.2	9.8993	12.5912	10.5029	12.3046
TCGA.14.0867	GBM	Primary	NON G-CIMP	2	Dead	Mesenchymal	67.9	8.7334	12.7598	9.6287	12.5208
TCGA.14.0871	GBM	Primary	NON G-CIMP	28.9	Dead	Mesenchymal	75	6.6849	12.4708	8.6739	10.3749
TCGA.14.1034	GBM	Primary	NON G-CIMP	15.9	Dead	Mesenchymal	60.3	9.6667	12.808	11.2213	12.2945
TCGA.14.1037	GBM	Primary	NON G-CIMP	19.3	Dead	Mesenchymal	66.9	10.0448	13.2642	10.7427	12.6262
TCGA.14.1396	GBM	Primary	NON G-CIMP	1.1	Dead	Mesenchymal	78.7	7.89	13.176	11.2774	12.8739
TCGA.14.1401	GBM	Primary	NON G-CIMP	3.8	Dead	Proneural	54.5	9.6247	12.9914	10.1728	12.9182
TCGA.14.1402	GBM	Primary	NON G-CIMP	32	Dead	Classical	58.6	9.0145	12.7597	11.5205	12.4552
TCGA.14.1451	GBM	Primary	NON G-CIMP	23.1	Dead	Proneural	39.4	8.3329	12.9677	10.4125	12.7191
TCGA.14.1452	GBM	Primary	NON G-CIMP	7.1	Dead	Mesenchymal	60.5	9.8319	12.9296	10.3519	11.8638
TCGA.14.1453	GBM	Primary	NON G-CIMP	1.1	Dead	Classical	69.3	8.3608	12.3492	10.502	11.2713
TCGA.14.1454	GBM	Primary	NON G-CIMP	30.2	Dead	Proneural	54.5	7.5032	12.4511	10.18	11.944
TCGA.14.1455	GBM	Primary	NON G-CIMP	0.9	Dead	Proneural	61.8	9.5044	13.195	9.6392	12.6255
TCGA.14.1456	GBM	Primary	G-CIMP	41	Alive	Proneural	23.9	10.1379	12.3473	9.1523	12.1149
TCGA.14.1458	GBM	Primary	G-CIMP	6.7	Dead	Proneural	54.5	8.7473	12.0285	9.0806	12.2705
TCGA.14.1459	GBM	Primary	NON G-CIMP	12.4	Dead	Neural	63.6	8.2746	12.6833	11.2166	12.7632
TCGA.14.1794	GBM	Primary	NON G-CIMP	1	Dead	Proneural	59.2	9.0959	12.9996	10.2763	12.5205
TCGA.14.1795	GBM	Primary	NON G-CIMP	2	Dead	Proneural	66.7	8.6122	12.7356	10.3299	12.4127
TCGA.14.1821	GBM	Primary	G-CIMP	17.8	Dead	Proneural	31	7.3097	11.7423	8.0528	11.1552
TCGA.14.1823	GBM	Primary	NON G-CIMP	17.9	Dead	Mesenchymal	58.5	10.4986	13.1695	10.6188	12.9087
TCGA.14.1825	GBM	Primary	NON G-CIMP	7.6	Dead	Proneural	70.3	8.4574	12.426	11.2005	12.0941
TCGA.14.1827	GBM	Primary	NON G-CIMP	5.9	Dead	Neural	51.5	9.8897	12.7011	10.8538	12.4326
TCGA.14.1829	GBM	Primary	NON G-CIMP	7.2	Alive	Neural	57.3	9.793	13.0132	10.7365	12.6106
TCGA.14.2554	GBM	Primary	NON G-CIMP	17.5	Dead	Neural	52.3	9.7482	12.8203	10.7278	12.3231
TCGA.14.2555	GBM	Primary	NON G-CIMP	8	Alive	Neural	44.5	7.2491	12.774	10.8563	12.6756
TCGA.14.3476	GBM	Primary	NON G-CIMP	0.4	Dead	Neural	74.4	10.2929	12.7801	11.0013	12.3185
TCGA.14.3477	GBM	Primary	NON G-CIMP	3.8	Alive	Proneural	38.5	7.8201	12.3935	10.4782	10.9682
TCGA.14.4157	GBM	Primary	G-CIMP	3.4	Alive	Proneural	40.6	6.8548	11.4462	9.0013	11.0532
TCGA.15.0742	GBM	Primary	NON G-CIMP	13.8	Dead	Classical	65.8	7.2391	12.2995	10.8446	12.2184
TCGA.15.1444	GBM	Primary	NON G-CIMP	50.5	Dead	Proneural		8.8876	12.8239	9.8232	12.4247
TCGA.15.1446	GBM	Primary	NON G-CIMP	19.1	Alive	Classical	55.7	8.6779	11.7487	9.9727	12.1609
TCGA.15.1447	GBM	Primary	NON G-CIMP	53.2	Alive	Proneural	36.5	7.389	12.0451	9.5361	11.7105
TCGA.15.1449	GBM	Primary	NON G-CIMP	13.3	Dead	Proneural	65.2	7.3117	12.0394	9.5299	11.6924
TCGA.16.0846	GBM	Primary	NON G-CIMP	3.9	Dead	Proneural	85.2	9.2781	12.8406	9.4427	12.1904
TCGA.16.0848	GBM	Primary	NON G-CIMP	17.6	Dead	Proneural	57.1	9.1644	12.9297	9.8611	12.728
TCGA.16.0849	GBM	Primary	G-CIMP	26.1	Alive	Proneural	54.6	9.2176	12.3862	8.5599	11.5971
TCGA.16.0850	GBM	Primary	G-CIMP	16.4	Dead	Proneural	52.8	6.0349	12.017	9.5488	10.7193
TCGA.16.0861	GBM	Primary	NON G-CIMP	4.3	Alive	Classical	65.1	9.1118	12.6783	9.64	12.7968
TCGA.16.1045	GBM	Primary	NON G-CIMP	29	Dead	Mesenchymal	49.8	9.983	13.4196	10.4952	12.8669
TCGA.16.1047	GBM	Primary	NON G-CIMP	4.6	Dead	Classical	66.5	7.4408	12.8373	10.6355	12.8566
TCGA.16.1055	GBM	Primary	NON G-CIMP	10.3	Dead	Classical	48.8	9.3418	13.2973	9.7509	12.2368
TCGA.16.1056	GBM	Primary	NON G-CIMP	14	Dead	Classical	55.6	9.0199	12.4765	9.3357	11.9476
TCGA.16.1060	GBM	Primary	NON G-CIMP	9.1	Dead	Mesenchymal	70.7	9.8146	12.7797	10.757	12.84
TCGA.16.1062	GBM	Primary	NON G-CIMP	21.2	Dead	Classical	57.9	7.6454	12.5634	10.397	12.363
TCGA.16.1063	GBM	Primary	NON G-CIMP	14	Dead	Neural	72	8.9562	12.6421	10.2974	11.9125
TCGA.16.1460	GBM	Primary	G-CIMP	6.4	Alive	Proneural	36.2	9.5073	12.5808	9.1083	11.9347
TCGA.19.0955	GBM	Primary	NON G-CIMP	11.8	Alive	Classical	71.1	8.9776	12.8432	10.4395	12.5868
TCGA.19.0957	GBM	Primary	NON G-CIMP	21.9	Dead	Proneural	48.5	9.9705	13.1981	10.0763	12.5014
TCGA.19.0960	GBM	Primary	NON G-CIMP	8.6	Alive	Proneural	83.1	8.2878	12.2313	9.4636	12.6778
TCGA.19.0962	GBM	Primary	NON G-CIMP	0.7	Dead	Mesenchymal	77.7	8.7143	13.0989	10.7963	12.971
TCGA.19.0963	GBM	Primary	NON G-CIMP	14.3	Dead	Neural	61.1	8.8619	12.9606	10.4332	12.9745
TCGA.19.0964	GBM	Primary	NON G-CIMP	3.4	Alive	Classical	70.6	7.88	12.6647	11.7904	12.6247
TCGA.19.1385	GBM	Primary	NON G-CIMP	10.8	Dead	Mesenchymal	69.7	9.8574	13.0512	9.9469	12.5099
TCGA.19.1386	GBM	Primary	NON G-CIMP	9.1	Dead	Classical	51.1	8.0926	12.0348	10.5104	11.3809
TCGA.19.1387	GBM	Primary	NON G-CIMP	6	Alive	Proneural	81.8	8.8576	13.0018	9.9209	12.5919
TCGA.19.1388	GBM	Primary	NON G-CIMP	12.9	Dead	Mesenchymal	58.5	9.3843	12.8347	9.9166	11.8341
TCGA.19.1389	GBM	Primary	NON G-CIMP	4.6	Dead	Mesenchymal	51.1	10.0311	13.318	11.274	12.6091
TCGA.19.1390	GBM	Primary	NON G-CIMP	25.4	Dead	Proneural	63.1	7.367	12.629	8.9879	11.6027
TCGA.19.1392	GBM	Primary	NON G-CIMP	3.6	Dead	Proneural	72.8	7.3523	12.9465	10.212	12.3281
TCGA.19.1786	GBM	Primary	NON G-CIMP	7.2	Alive	Classical	64.5	8.3536	12.2432	10.5956	12.3632
TCGA.19.1787	GBM	Primary	NON G-CIMP	12.7	Dead	Mesenchymal	49	9.029	12.8723	10.6275	12.2055
TCGA.19.1788	GBM	Primary	G-CIMP	3.7	Dead	Proneural	39.1	8.7232	12.4146	8.7983	12.5921
TCGA.19.1789	GBM	Primary	NON G-CIMP	3.2	Dead	Classical	69.2	7.3069	11.3114	10.2104	12.2748
TCGA.19.1790	GBM	Primary	NON G-CIMP	5.1	Dead	Mesenchymal	56.5	9.89	13.5696	10.7344	13.044
TCGA.19.1791	GBM	Primary	NON G-CIMP	0.1	Alive	Neural	82.3	6.8991	12.2068	10.4066	12.4293
TCGA.19.2619	GBM	Primary	NON G-CIMP	9.7	Alive	Classical	55.2	7.528	11.7601	10.1616	12.0149
TCGA.19.2620	GBM	Primary	NON G-CIMP	4.9	Dead	Neural	70.3	8.6546	12.6572	11.1788	12.5781
TCGA.19.2621	GBM	Primary	NON G-CIMP	1.1	Dead	Classical	83.3	7.0911	11.7488	11.6757	12.2955
TCGA.19.2623	GBM	Primary	NON G-CIMP	7.5	Alive	Mesenchymal	65.3	9.2857	12.9196	10.7511	12.9637
TCGA.19.2624	GBM	Primary	NON G-CIMP	0.2	Dead	Proneural	51.7	6.4391	11.9068	10.6708	12.0292
TCGA.19.2625	GBM	Primary	NON G-CIMP	4.1	Dead	Classical	76.5	8.5449	12.7538	10.9011	13.0153
TCGA.19.2629	GBM	Primary	G-CIMP	24.2	Dead	Proneural	60.9	9.6817	12.524	9.5338	12.4625
TCGA.19.2631	GBM	Primary	NON G-CIMP	7	Dead	Classical	74.5	7.7048	12.4667	11.6023	12.1885
TCGA.19.4068	GBM	Primary	NON G-CIMP	4.5	Alive	Classical	68.3	8.2452	12.2117	11.462	11.656
TCGA.19.5947	GBM	Primary	NON G-CIMP	6.6	Dead	Mesenchymal	47.1	9.7643	12.9313	9.7167	11.6687
TCGA.19.5950	GBM	Primary	NON G-CIMP	17.2	Dead	Classical	52.7	8.9241	12.5367	11.7073	11.5511
TCGA.19.5951	GBM	Primary	NON G-CIMP	8	Dead	Classical	76.7	7.3205	11.9126	10.6832	11.3264
TCGA.19.5952	GBM	Primary	NON G-CIMP	18.9	Dead	Classical	62.5	8.7374	12.8269	11.1237	12.1523
TCGA.19.5954	GBM	Primary	NON G-CIMP	12.1	Dead	Classical	72.2	8.2741	12.7892	10.9518	12.1781
TCGA.19.5955	GBM	Primary	NON G-CIMP	1.8	Dead	Mesenchymal	83.6	9.9883	13.2933	10.9076	12.656
TCGA.19.5956	GBM	Primary	NON G-CIMP	22.5	Dead	Proneural	53.6	6.7261	12.4334	10.6176	11.5804
TCGA.19.5958	GBM	Primary	NON G-CIMP	14.1	Dead	Classical	56	8.0889	12.5044	9.7926	12.1584
TCGA.19.5959	GBM	Primary	NON G-CIMP	16.8	Dead	Classical	77.9	8.0391	12.608	9.7995	12.357
TCGA.19.5960	GBM	Primary	NON G-CIMP	15	Dead	Proneural	56.5	7.2016	12.3907	10.2831	10.6869
TCGA.26.1438	GBM	Primary	NON G-CIMP	10	Alive	Mesenchymal	36.9	10.9797	13.0559	10.2961	12.6796
TCGA.26.1439	GBM	Primary	NON G-CIMP	13.9	Dead	Classical	63.8	9.3094	12.7863	9.6386	12.3767
TCGA.26.1440	GBM	Primary	NON G-CIMP	9.7	Alive	Classical	48.4	8.8762	12.6066	11.4605	12.1954
TCGA.26.1442	GBM	Primary	G-CIMP	31.3	Alive	Proneural	43.7	8.5018	12.7657	9.5993	12.8016
TCGA.26.1443	GBM	Primary	NON G-CIMP	7.1	Alive	Classical	60.2	6.8218	12.9007	9.4963	12.7548
TCGA.26.1799	GBM	Primary	NON G-CIMP	9.4	Dead	Neural	68.9	8.44	12.5899	10.0696	11.9114
TCGA.26.5132	GBM	Primary	NON G-CIMP	9.4	Alive	Classical	74.5	8.2392	13.2423	10.4403	11.9918
TCGA.26.5133	GBM	Primary	G-CIMP	14.9	Alive	Proneural	59	7.7158	12.8034	9.5381	11.9054
TCGA.26.5134	GBM	Primary	NON G-CIMP	5.5	Alive	Proneural	74.2	8.4712	12.5093	9.2563	11.5976
TCGA.26.5135	GBM	Primary	NON G-CIMP	8.9	Dead	Proneural	72.5	9.2899	13.1174	9.7546	12.2839
TCGA.26.5136	GBM	Primary	NON G-CIMP	19	Dead	Mesenchymal	78	4.7634	13.1296	11.4766	13.5418
TCGA.26.5139	GBM	Primary	NON G-CIMP	1.6	Alive	Mesenchymal	65.1	8.5479	13.1147	12.5173	12.4182
TCGA.27.1830	GBM	Primary	NON G-CIMP	5.1	Dead	Proneural	57.9	9.8368	12.951	9.3403	12.593
TCGA.27.1831	GBM	Primary	NON G-CIMP	16.6	Dead	Neural	66.9	9.715	12.7501	11.4146	11.823
TCGA.27.1832	GBM	Primary	NON G-CIMP	9.9	Dead	Mesenchymal	59.4	9.6445	12.5993	9.7637	12.0797
TCGA.27.1833	GBM	Primary	NON G-CIMP	24.2	Dead	Classical	67.3	8.8607	12.6118	10.9315	11.9234
TCGA.27.1834	GBM	Primary	NON G-CIMP	40.5	Dead	Neural	56.3	9.8424	13.1501	11.0238	12.9469
TCGA.27.1835	GBM	Primary	NON G-CIMP	21.3	Dead	Classical	53.2	6.3411	11.9131	10.4875	12.1952
TCGA.27.1836	GBM	Primary	NON G-CIMP	30.1	Dead	Proneural	33	8.7238	12.3841	9.3343	12.2698
TCGA.27.1837	GBM	Primary	NON G-CIMP	14	Dead	Classical	36.6	9.2824	12.4334	10.6037	12.8005
TCGA.27.1838	GBM	Primary	NON G-CIMP	11.5	Dead	Mesenchymal	59.4	9.6986	12.543	10.1997	12.5761
TCGA.27.2518	GBM	Primary	NON G-CIMP	24.8	Dead	Neural	52.4	9.1329	12.5829	10.5117	12.3339
TCGA.27.2519	GBM	Primary	NON G-CIMP	18.1	Dead	Mesenchymal	48.5	10.1654	12.6321	10.3836	12.757
TCGA.27.2521	GBM	Primary	G-CIMP	10.4	Alive	Proneural	34.7	8.1323	12.3423	9.9472	12.4927
TCGA.27.2523	GBM	Primary	NON G-CIMP	16.1	Dead	Classical	63.1	8.5278	12.5031	8.8967	11.8411
TCGA.27.2524	GBM	Primary	NON G-CIMP	7.6	Dead	Mesenchymal	56.3	9.7807	13.0323	11.0093	12.4464
TCGA.27.2526	GBM	Primary	NON G-CIMP	2.9	Dead	Neural	79.3	8.3479	12.7141	10.9617	12.0885
TCGA.27.2527	GBM	Primary	NON G-CIMP	14.4	Dead	Mesenchymal	81.1	9.9334	13.1734	10.1465	12.7669
TCGA.27.2528	GBM	Primary	NON G-CIMP	15.8	Dead	Classical	62.6	7.6892	12.2329	9.9641	12.0203
TCGA.28.1745	GBM	Primary	NON G-CIMP	11.3	Alive	Mesenchymal	76.2	9.5114	13.1642	6.7435	12.3781
TCGA.28.1746	GBM	Primary	NON G-CIMP	0.2	Alive	Proneural	77.5	8.2595	11.8715	9.6236	12.3427
TCGA.28.1747	GBM	Primary	NON G-CIMP	2.5	Dead	Classical	44.6	9.5069	12.9814	10.7237	12.2404
TCGA.28.1749	GBM	Primary	NON G-CIMP	9.2	Alive	Classical	73.3	7.0387	11.8432	11.9925	11.8043
TCGA.28.1750	GBM	Primary	NON G-CIMP	8.3	Alive	Mesenchymal	40.6	9.4738	13.1493	10.8875	12.7125
TCGA.28.1751	GBM	Primary	NON G-CIMP	7.6	Alive	Mesenchymal	61	9.8853	12.9383	10.3036	12.4432
TCGA.28.1752	GBM	Primary	NON G-CIMP	8.5	Alive	Neural	42.6	10.477	13.0408	10.3912	12.3666
TCGA.28.1753	GBM	Primary	NON G-CIMP	1.2	Alive	Mesenchymal	53	9.5292	13.6201	10.0634	12.4422
TCGA.28.1755	GBM	Primary	NON G-CIMP	1.6	Dead	Classical	52.7	6.7143	12.8275	10.1195	12.623
TCGA.28.1756	GBM	Primary	G-CIMP	2.8	Alive	Proneural	78.4	8.8686	12.4836	8.6629	12.1158
TCGA.28.1757	GBM	Primary	NON G-CIMP	0.1	Alive	Classical	71.7	8.3473	12.6296	11.5308	12.3066
TCGA.28.1760	GBM	Primary	NON G-CIMP	4.7	Alive	Classical	48.6	10.3108	13.0335	10.5612	12.252
TCGA.28.2502	GBM	Primary	NON G-CIMP	0.7	Alive	Mesenchymal	65.2	10.2964	12.9455	10.3458	12.6098
TCGA.28.2506	GBM	Primary	NON G-CIMP	6.7	Alive	Neural	63.8	8.9503	12.749	10.9259	12.7246
TCGA.28.2509	GBM	Primary	NON G-CIMP	4.8	Alive	Mesenchymal	77.3	8.7947	12.6887	10.6087	12.0566
TCGA.28.2513	GBM	Primary	NON G-CIMP	7.3	Alive	Mesenchymal	69.6	10.4317	12.9749	10.6973	12.7019
TCGA.28.2514	GBM	Primary	NON G-CIMP	5.3	Alive	Classical	45.8	7.9578	11.9232	10.4235	12.1993
TCGA.28.5204	GBM	Primary	NON G-CIMP	14.9	Dead	Neural	72.5	6.9381	12.5755	8.3043	11.3861
TCGA.28.5207	GBM	Primary	NON G-CIMP	11.3	Dead	Mesenchymal	71.1	9.513	13.1618	11.3579	11.3634
TCGA.28.5208	GBM	Primary	NON G-CIMP	17.9	Dead	Mesenchymal	52.2	8.8509	13.4077	10.9906	11.4381
TCGA.28.5209	GBM	Primary	NON G-CIMP	2.5	Alive	Mesenchymal	66.7	8.6602	12.7374	12.4409	13.1341
TCGA.28.5213	GBM	Primary	NON G-CIMP	31.3	Alive	Mesenchymal	72.5	8.4429	13.2235	11.8404	11.6376
TCGA.28.5214	GBM	Primary	NON G-CIMP	23.4	Dead	Mesenchymal	53.4	8.6983	12.9861	11.1674	11.1758
TCGA.28.5215	GBM	Primary	NON G-CIMP	11	Dead	Mesenchymal	62.1	8.1583	13.2825	11.0683	12.0384
TCGA.28.5216	GBM	Primary	NON G-CIMP	13.6	Alive	Mesenchymal	52.7	6.8514	13.0236	12.8601	11.8817
TCGA.28.5218	GBM	Primary	NON G-CIMP	5.2	Dead	Mesenchymal	63.2	6.6437	12.6456	13.0081	12.0189
TCGA.28.5219	GBM	Primary	NON G-CIMP	22.7	Alive	Classical	47.2	9.3094	13.0544	10.5714	11.9294
TCGA.28.5220	GBM	Primary	NON G-CIMP	10.5	Alive	Classical	67.4	8.438	12.4325	9.9878	11.4347
TCGA.28.6450	GBM	Primary	NON G-CIMP	5.4	Dead	Classical	60.7	8.8922	12.4855	10.4589	11.1711
TCGA.32.1970	GBM	Primary	NON G-CIMP	15.4	Dead	Classical	59.2	8.0692	11.746	10.0466	12.0348
TCGA.32.1973	GBM	Primary	NON G-CIMP	21.1	Dead	Proneural	21.2	9.0886	12.9205	9.2314	12.3077
TCGA.32.1976	GBM	Primary	NON G-CIMP	0.5	Dead	Proneural	65.2	9.1042	13.0443	9.9699	12.4016
TCGA.32.1977	GBM	Primary	NON G-CIMP	0.1	Alive	Classical	63.5	9.2273	13.0614	10.4758	12.5661
TCGA.32.1978	GBM	Primary	NON G-CIMP	15.8	Dead	Classical	57.6	8.1782	12.3991	10.4597	12.0593
TCGA.32.1979	GBM	Primary	NON G-CIMP	19.5	Dead	Classical	69.1	9.9917	12.9005	10.7168	12.3603
TCGA.32.1980	GBM	Primary	NON G-CIMP	1.2	Dead	Neural	72.5	9.8428	13.4839	9.0014	12.6113
TCGA.32.1982	GBM	Primary	NON G-CIMP	4.7	Dead	Neural	76	9.7136	12.7149	10.271	12.0727
TCGA.32.1986	GBM	Primary	NON G-CIMP	12.7	Dead	Mesenchymal	68.6	9.1048	12.8592	10.0412	12.4815
TCGA.32.1987	GBM	Primary	NON G-CIMP	14.9	Dead	Mesenchymal	49.5	10.2137	12.7483	10.0889	12.0587
TCGA.32.1991	GBM	Primary	NON G-CIMP	16.9	Dead	Classical	60.3	8.6991	12.5365	11.6693	12.3872
TCGA.32.2491	GBM	Primary	NON G-CIMP	12.2	Dead	Mesenchymal	63.3	9.6179	12.8946	11.1202	12.7022
TCGA.32.2494	GBM	Primary	NON G-CIMP	20.8	Dead	Mesenchymal	58	10.5561	13.259	10.3512	12.668
TCGA.32.2495	GBM	Primary	NON G-CIMP	15	Dead	Classical	59.9	8.1788	12.7709	10.8429	12.5811
TCGA.32.2615	GBM	Primary	NON G-CIMP	15.9	Dead	Mesenchymal	62.7	9.0263	12.8432	10.9113	12.6581
TCGA.32.2616	GBM	Primary	NON G-CIMP	7.4	Dead	Mesenchymal	48.7	7.835	12.9369	10.9329	12.3723
TCGA.32.2632	GBM	Primary	NON G-CIMP	8.8	Dead	Mesenchymal	80.2	9.8672	12.8219	11.2095	12.2999
TCGA.32.2634	GBM	Primary	NON G-CIMP	22.8	Alive	Proneural	82	7.6497	12.6613	10.7262	12.4233
TCGA.32.2638	GBM	Primary	NON G-CIMP	25.2	Dead	Classical	67.5	9.2772	13.0541	10.4478	12.3975
TCGA.32.4208	GBM	Primary	G-CIMP	21.1	Alive	Proneural	25.2	9.2288	13.0187	10.359	12.5857
TCGA.32.4209	GBM	Primary	NON G-CIMP	20.3	Dead	Mesenchymal	40.8	8.4979	12.8121	11.2597	12.5114
TCGA.32.4210	GBM	Primary	NON G-CIMP	3.7	Dead	Proneural	73.3	8.2269	12.448	11.2997	11.9923
TCGA.32.4211	GBM	Primary	NON G-CIMP	12.6	Dead	Neural	56.8	9.3558	13.121	10.4788	12.7489
TCGA.32.4213	GBM	Primary	NON G-CIMP	19.9	Alive	Mesenchymal	47.2	9.66	12.8696	10.893	12.844
TCGA.32.4719	GBM	Primary	NON G-CIMP	10.8	Dead	Classical	73.1	8.7901	12.5525	12.0101	12.2011
TCGA.32.5222	GBM	Primary	NON G-CIMP	19.2	Dead	Proneural	66.1	7.3074	11.9877	10.0989	11.2735
TCGA.41.2571	GBM	Primary	NON G-CIMP	0.8	Dead	Proneural	89.3	8.4682	13.0973	10.0517	12.7024
TCGA.41.2572	GBM	Primary	NON G-CIMP	13.3	Dead	Classical	67.1	7.812	12.6795	11.1973	12.1727
TCGA.41.2573	GBM	Primary	NON G-CIMP	8.9	Alive	Proneural	60	8.8338	12.7563	9.6337	12.6701
TCGA.41.2575	GBM	Primary	NON G-CIMP	9.5	Dead	Proneural	75.5	9.1108	12.1475	10.3918	12.1137
TCGA.41.3392	GBM	Primary	NON G-CIMP	1	Dead	Neural	88.6	8.8082	12.6841	10.6872	12.1666
TCGA.41.3393	GBM	Primary	NON G-CIMP	4.4	Dead	Mesenchymal	81.9	9.366	13.2264	10.0673	12.5965
TCGA.41.3915	GBM	Primary	NON G-CIMP	11.8	Dead	Mesenchymal	49	9.1783	13.1879	10.4312	12.7387
TCGA.41.4097	GBM	Primary	NON G-CIMP	0.2	Dead	Mesenchymal	63.3	8.9689	12.8254	10.8023	12.289
TCGA.41.5651	GBM	Primary	NON G-CIMP	15.1	Dead	Proneural	59.4	6.8851	12.1952	9.5856	11.5034
TCGA.76.4925	GBM	Primary	NON G-CIMP	4.8	Dead	Proneural	76.7	8.0577	12.3477	8.3915	12.036
TCGA.76.4926	GBM	Primary	NON G-CIMP	4.5	Dead	Classical	68.7	9.4412	13.1513	11.2031	12.231
TCGA.76.4927	GBM	Primary	NON G-CIMP	17.6	Dead	Neural	58	8.7764	12.816	9.6307	11.5669
TCGA.76.4928	GBM	Primary	NON G-CIMP	3.1	Dead	Classical	85.6	9.3657	13.1874	10.5136	11.651
TCGA.76.4929	GBM	Primary	NON G-CIMP	3.6	Dead	Neural	76.2	8.9932	13.0674	9.1893	12.2514
TCGA.76.4931	GBM	Primary	NON G-CIMP	9.2	Dead	Classical	70.7	8.3132	13.2069	10.4123	11.8067
TCGA.76.4932	GBM	Primary	NON G-CIMP	47.9	Dead	Proneural	50.5	7.3171	12.8116	9.5291	11.741
TCGA.76.4934	GBM	Primary	NON G-CIMP	2.5	Dead	Proneural	66.6	8.4416	12.5929	9.4817	11.5398
TCGA.76.4935	GBM	Primary	NON G-CIMP	36.9	Dead	Proneural	52.6	8.906	13.082	9.7366	12.1435
TCGA.76.6191	GBM	Primary	NON G-CIMP	16.7	Dead	Proneural	57.3	8.9318	12.9296	9.8315	11.6684
TCGA.76.6192	GBM	Primary	NON G-CIMP	3.3	Dead	Proneural	74.8	9.7426	12.9627	10.3738	12.3358
TCGA.76.6193	GBM	Primary	NON G-CIMP	2.7	Dead	Mesenchymal	78.7	10.3797	13.1165	10.6889	13.0462
TCGA.76.6282	GBM	Primary	NON G-CIMP	17.1	Dead	Mesenchymal	63.9	10.3754	13.2042	10.5976	12.5564
TCGA.76.6285	GBM	Primary	NON G-CIMP	8.3	Dead	Proneural	64.8	8.3758	12.672	10.5033	11.5569
TCGA.81.5910	GBM	Primary	NON G-CIMP	1.6	Dead	Classical	64.5	7.0824	12.3868	11.3275	11.4069
TCGA.87.5896	GBM	Primary	NON G-CIMP	26.3	Alive	Classical	50.4	8.3626	11.7489	10.9998	11.261
